# Supplementary material for: Inner lumen proteins stabilize doublet microtubules in cilia and flagella
Source: Nat Commun. 2019 Mar 8;10:1143. doi: 10.1038/s41467-019-09051-x (PMC6408466; doi:10.1038/s41467-019-09051-x)
Supplement: Supplementary file 14 — Source Data [file 41467_2019_9051_MOESM14_ESM.xlsx]

## Sheet: Figure1e-g
Wild type														fap45														fap52														fap45fap52
frame_num	frame_score	min	xpos	ypos	velocity	velocity_along_path	theta	vtheta	ptheta	acceleration_along_path				frame_num	frame_score	min	xpos	ypos	velocity	velocity_along_path	theta	vtheta	ptheta	acceleration_along_path				frame_num	frame_score	min	xpos	ypos	velocity	velocity_along_path	theta	vtheta	ptheta	acceleration_along_path				frame_num	frame_score	min	xpos	ypos	velocity	velocity_along_path	theta
4360	0	0	161	2	0	0	0	0	0	0				4398	110.28	109.869	51.6795	136.974	0	0	0.000772898	0	0	0				2859	223.709	223.709	294.842	105.687	0	0	0.241315	0	0	0				63	123.853	111.46	48.3567	128.616	0	0	0.0545615
4361	0	0	161	2	0	0	0	0	0	0				4399	115.204	109.869	51.574	136.668	0	0	0.0247387	0	0	0				2860	236.504	228.244	294.066	105.759	0	0	0.191493	0	0	0				64	125.76	0	48.4996	128.568	0	0	0.0951775
4362	0	0	161	3	0	0	0	0	0	0				4400	114.966	109.869	74.8069	126.451	0	0	0.0522811	0	0	0				2861	240.707	228.244	293.177	106.016	0	0	0.161619	0	0	0				65	127.274	0	48.5841	128.545	0	0	0.115533
4363	0	0	161	3	0	0	0	0	0	0				4401	113.096	109.869	51.6154	136.544	0	0	0.0314989	0	0	0				2862	239.648	228.244	292.493	106.438	0	0	0.150384	0	0	0				66	135.72	0	48.6162	128.532	0	0	0.126221
4364	0	0	161	3	0	0	0	0	0	0				4402	118.246	109.869	74.8735	126.448	0	0	0.0599006	0	0	0				2863	239.048	228.244	292.273	106.773	0	0	0.168792	0	0	0				67	129.377	0	48.5676	128.525	0	0	0.112057
4365	0	0	161	3	0	0	0	0	0	0				4403	117.101	109.869	51.8416	136.817	0	0	0.00643082	0	0	0				2864	241.391	228.244	292.418	107.022	0	0	0.19324	0	0	0				68	123.707	0	48.3987	128.455	0	0	0.077452
4366	0	0	161	3	0	0	0	0	0	0				4404	122.341	109.869	51.8988	136.877	0	0	0.00226617	0	0	0				2865	235.52	227.037	292.738	107.16	0	0	0.218018	0	0	0				69	122.798	0	48.2191	128.297	0	0	0.0613264
4367	0	0	161	2	0	0	0	0	0	0				4405	121.155	109.869	51.891	136.874	0	0	0.00711139	0	0	0				2866	231.612	227.037	293.218	107.017	0	0	0.224519	0	0	0				70	121.347	0	48.0836	128.2	0	0	0.0327956
4368	0	0	161	2	0	0	0	0	0	0				4406	117.108	109.869	51.9607	136.948	0	0	-0.000471524	0	0	0				2867	233.417	227.037	293.569	106.559	0	0	0.20076	0	0	0				71	125.139	0	48.0395	128.32	0	0	0.0199588
4369	0	0	161	3	0	0	0	0	0	0				4407	117.259	109.869	51.9452	136.784	0	0	0.0159462	0	0	0				2868	237.925	227.037	293.64	106.133	0	0	0.15778	0	0	0				72	128.385	0	48.052	128.392	0	0	0.0567156
4370	0	0	160	4	0	0	0	0	0	0				4408	117.477	109.869	52.0311	136.846	0	0	0.011389	0	0	0				2869	248.995	227.037	293.316	105.98	0	0	0.111129	0	0	0				73	138.282	0	48.1236	128.418	0	0	0.0625946
4371	0	0	160	4	0	0	0	0	0	0				4409	116.842	109.869	75.0377	126.351	0	0	0.0365057	0	0	0				2870	247.138	227.037	292.622	106.061	0	0	0.0739058	0	0	0				74	132.989	0	48.2366	128.216	0	0	0.0758737
4372	0	0	160	5	0	0	0	0	0	0				4410	115.806	109.869	52.1519	136.894	0	0	0.00447087	0	0	0				2871	247.7	227.037	291.814	106.394	0	0	0.0559941	0	0	0				75	138.791	0	48.2681	127.885	0	0	0.0617606
4373	0	0	160	5	0	0	0	0	0	0				4411	121.652	109.869	52.2347	137.035	0	0	-0.00521767	0	0	0				2872	254.229	227.037	291.212	106.684	0	0	0.0600612	0	0	0				76	128.747	0	48.2661	127.381	0	0	0.086161
4374	0	0	160	4	0	0	0	0	0	0				4412	118.8	109.869	52.1926	136.889	0	0	0.0032401	0	0	0				2873	255.726	220.997	290.89	106.947	0	0	0.0743158	0	0	0				77	126.428	0	48.1982	126.849	0	0	0.0557184
4375	0	0	161	4	0	0	0	0	0	118176				4413	119.949	109.869	52.2371	136.921	0	0	0.00386561	0	0	13243.4				2874	246.041	220.255	290.863	107.251	0	0	0.096195	0	0	-115094				78	125.616	0	48.0851	126.084	0	0	0.0504829
4376	0	0	161	4	300	118.176	0	-3.14159	1.97569	275744				4414	119.448	109.869	52.2706	136.953	14.5264	13.2434	0.00461178	0.550887	0.127446	7.57486e+06				2875	251.628	220.255	291.014	107.394	121.91	-115.094	0.113502	0.175045	2.98066	-78216.4				79	125.493	0	47.9541	125.501	321.051	320.992	0.0434706
4377	0	0	160	4	424.264	393.919	0	2.35619	1.97569	142737				4415	119.418	109.869	52.2783	136.946	7592.77	7588.11	0.00836595	-0.42638	-0.391335	-7.61391e+06				2876	248.261	217.353	291.263	107.321	213.616	-193.311	0.113897	-0.636211	2.94493	1901.7				80	134.138	0	47.8357	125.043	197.337	196.753	0.00931871
4378	0	0	160	5	600	536.656	0	1.5708	2.03444	-22160.6				4416	118.432	109.869	75.3139	126.486	27.1425	-25.8065	0.0479887	-0.773689	2.68296	23569.7				2877	252.486	217.353	291.587	106.971	249.22	-191.409	0.0877751	-0.920506	2.91612	149014				81	132.172	0	47.8284	124.855	26.5314	25.5739	-0.00144359
4379	0	0	160	6	600	514.496	0	1.5708	2.11122	-257248				4417	120.565	109.869	52.343	136.883	49.1935	-2.23682	0.0109643	-1.09433	0.521955	-29132				2878	259.865	217.353	291.766	106.66	127.025	-42.3952	0.0587585	-1.47133	2.90077	215230				82	133.36	0	47.8361	124.955	111.928	-108.11	0.00737892
4380	0	0	160	7	300	257.248	0	1.5708	2.11122	-123084				4418	119.763	109.869	75.3891	126.34	31.3985	-31.3688	0.0389574	-0.498341	2.68671	-7.00505e+06				2879	263.517	217.353	291.629	106.55	185.12	172.835	0.0300654	-3.00054	2.91628	178131				83	133.622	0	47.829	125.228	195.519	-191.536	0.0131028
4381	0	0	160	7	300	134.164	0	-3.14159	2.03444	-134164				4419	119.418	109.869	52.435	136.833	7566.69	-7036.42	0.00672634	2.7158	-0.0491953	14394234				2880	262.785	217.353	291.155	106.573	350.988	350.966	0.00596174	2.94767	2.95896	5138.89				84	135.955	0	47.8695	125.606	216.477	-214.046	0.0201285
4382	0	0	159	7	0	0	0	NaN	1.97569	-395985				4420	115.684	109.869	52.4189	136.758	7582.4	7357.81	0.0137332	-0.427471	-0.183473	-7.36157e+06				2881	259.104	217.353	290.481	106.775	368.887	356.105	-0.00188995	2.76161	3.02562	-153418				85	129.169	0	47.8814	125.948	238.78	-238.706	0.0236313
4383	0	0	160	7	424.264	-395.985	0	-0.785398	1.98902	121842				4421	114.187	109.869	75.4354	126.355	99.711	-3.75452	0.0384977	1.20741	-0.401053	-7.55996e+06				2882	251.781	217.353	290.014	107.03	250.564	202.686	0.0109871	2.41364	3.04212	-181448				86	124.556	0	47.9933	126.392	226.58	-226.076	0.0282979
4384	0	0	160	6	300	-274.143	0	-1.5708	1.98902	274143				4422	115.67	109.869	52.537	137.069	7587.58	-7563.71	-0.00411678	2.7014	-0.360849	7.56945e+06				2883	252.344	205.362	289.857	107.331	169.967	21.2385	0.0269238	1.55481	3.00032	-90418.9				87	131.782	0	47.9606	126.699	91.4268	-87.5795	0.011295
4385	0	0	160	6	0	0	0	NaN	1.98902	118176				4423	116.239	109.869	52.5545	137.132	24.3996	5.73484	-0.000295053	0.946775	-0.386763	16410.1				2884	252.133	187.262	290.023	107.596	135.375	-69.1804	0.0516169	0.853625	2.9608	-6469.34				88	132.025	0	47.9591	126.695	130.694	130.06	0.0199958
4386	0	0	160	6	300	118.176	0	-3.14159	1.97569	275744				4424	116.32	109.869	52.5845	137.135	22.8977	22.145	0.00475281	0.0911508	0.348273	-37007.9				2885	255.513	174.183	290.154	107.671	76.4921	-75.6498	0.0636641	-0.363873	2.92626	-17858.5				89	126.549	0	47.9138	126.266	361.885	361.092	0.00756491
4387	0	0	159	6	424.264	393.919	0	2.35619	1.97569	276901				4425	116.942	109.869	52.6305	137.139	45.7771	-14.8629	0.00367791	0.803366	2.70484	7.61002e+06				2886	262.996	174.183	290.261	107.505	151.946	-93.5083	0.0521386	-1.13982	2.90967	55454.1				90	130.263	0	47.7395	125.509	496.311	494.516	-0.0333262
4388	0	0	159	7	670.82	670.82	0	2.03444	2.03444	0				4426	117.781	109.869	52.6905	137.244	7600.49	7595.16	-0.00492317	-0.43492	-0.397461	-7905.27				2887	266.606	174.183	290.366	107.211	196.693	-38.0541	0.0234799	-1.61949	2.8982	167042				91	124.771	0	47.5713	124.647	537.667	536.934	-0.0607905
4389	0	0	158	8	670.82	670.82	0	2.03444	2.03444	-395077				4427	115.762	109.869	75.6068	126.465	7603.79	7587.25	0.0380153	-0.439591	-0.373632	-15157790				2888	263.871	174.183	290.229	106.85	232.447	128.988	-0.0148371	-2.42938	2.87127	213896				92	125.081	0	47.2498	123.785	479.513	479.49	-0.134831
4390	0	0	158	9	300	275.743	0	1.5708	1.97569	-275744				4428	114.09	109.869	75.6267	126.458	7575.01	-7570.54	0.0381321	2.70918	-0.398072	-4877.44				2889	265.816	174.183	289.779	106.704	376.345	342.884	-0.0407444	-2.99349	2.86483	89644.6				93	131.485	0	47.0074	123.152	331.647	331.474	-0.194665
4391	0	0	158	9	0	0	0	NaN	2.1294	0				4429	112.154	109.869	52.681	137.046	7579.73	-7575.42	0.0097752	2.70655	-0.401309	15158218				2890	257.33	174.183	288.988	106.665	441.045	432.529	-0.0461818	3.11205	2.91522	-78418.5				94	124.198	0	46.8262	122.764	152.405	152.38	-0.239557
4392	0	0	158	9	0	0	0	NaN	2.07789	0				4430	113.235	109.869	52.7144	137.106	7584.16	7582.8	0.00621134	-0.421846	-0.402925	-7528750				2891	244.309	174.183	288.31	106.748	356.586	354.111	-0.0492568	2.85781	2.97571	-168544				95	129.675	0	46.8133	122.682	68.6456	-67.3199	-0.234424
4393	0	0	158	9	0	0	0	NaN	1.98902	-262247				4431	112.898	109.869	75.7453	126.695	68.3384	54.0527	0.0508688	1.02718	0.368753	7505636				2892	233.859	174.183	287.847	106.998	227.642	185.567	-0.0337682	2.3987	3.01647	-150310				96	128.5	0	46.9505	122.956	224.191	-222.344	-0.203065
4394	0	0	158	9	300	-262.247	0	-1.5708	2.07789	18127.2				4432	113.595	109.869	52.8322	137.301	7559.69	7559.69	-0.00116751	2.70867	2.7091	-7566557				2893	228.244	157.228	287.751	107.261	177.386	35.2569	-0.0239836	1.6357	3.0064	-61698.3				97	128.268	0	47.1685	123.34	0	0	-0.195122
4395	0	0	158	8	300	-244.12	0	-1.5708	2.19105	474586				4433	115.18	109.869	52.8711	137.267	22.8168	-6.8684	0.00187245	-1.48237	0.394194	-101501				2894	236.311	142.016	287.809	107.588	160.954	-26.4414	-0.00494369	1.25115	2.98698	-41635.8				98	127.406	0	47.3219	123.734	0	0	-0.192816
4396	0	0	158	8	300	230.466	0	1.5708	2.26553	230466				4434	115.456	109.869	52.8389	137.225	160.804	-108.37	0.00430804	-1.9888	0.321502	125941				2895	240.348	138.307	287.919	107.77	107.361	-68.0771	0.0110391	0.716441	2.97408	-18287.6				99	128.851	0	47.453	124.223	0	0	-0.17702
4397	0	0	158	9	600	460.933	0	1.5708	2.26553	207912				4435	115.448	109.869	52.6535	136.777	155.258	17.5718	0.0410294	-1.86383	-0.406453	7.5818e+06				2896	245.85	138.307	288.079	107.823	86.8014	-86.3647	0.0179773	-0.286257	2.95569	102625				100	126.504	0	47.5073	124.521	0	0	-0.202442
4398	0	0	158	10	670.82	668.844	0	2.03444	2.11122	-252819				4436	120.706	109.869	52.6894	136.73	7599.4	7599.37	0.0424158	-0.409264	-0.40644	-7590644				2897	250.352	138.307	288.197	107.689	91.1532	16.2603	0.00792967	-1.94773	2.944	186306				101	123.571	0	47.5211	124.488	0	0	-0.206218
4399	0	0	157	11	424.264	416.025	0	2.35619	2.1588	-171905				4437	116.066	109.869	75.8928	126.697	22.5846	8.73055	0.0434876	-1.15472	0.0191642	40175.1				2898	246.59	138.307	287.967	107.541	235.967	202.566	-0.00824122	-2.80436	2.94027	149978				102	121.489	0	47.3515	123.978	0	0	-0.20099
4400	0	0	157	11	300	244.12	0	1.5708	2.19105	-244120				4438	117.438	109.869	52.7199	136.661	94.6115	48.9057	0.0489497	0.997221	-0.0303382	-34655.3				2899	260.299	138.307	287.455	107.428	368.876	352.544	-0.0338136	-3.02151	2.96299	56119.1				103	118.628	0	47.1328	123.302	0	0	-0.221466
4401	0	0	157	12	0	0	0	NaN	2.1294	-249615				4439	116.614	109.869	76.064	126.961	184.66	14.2504	0.0738464	1.07492	-0.41863	-7.58413e+06				2900	254.282	138.307	286.746	107.393	409.069	408.663	-0.0530914	3.04583	3.00126	-106959				104	116.474	0	46.8301	122.55	0	0	-0.254833
4402	0	0	157	11	300	-249.615	0	-1.5708	2.1588	249615				4440	115.36	109.869	53.0127	137.202	7571.2	-7569.88	0.00572317	2.74397	-0.416246	15166298				2901	247.946	138.307	286.097	107.559	306.577	301.704	-0.0648837	2.85702	3.03556	-219153				105	118.04	0	46.443	121.817	0	0	-0.27157
4403	0	0	157	11	0	0	0	NaN	2.07789	0				4441	117.036	109.869	52.7955	136.734	7596.43	7596.42	0.0415021	-0.421836	-0.419608	-7.57907e+06				2902	237.337	138.307	285.765	107.68	120.142	82.5508	-0.0662525	2.23163	3.04492	-185988				106	116.866	0	46.101	121.151	0	0	-0.271301
4404	0	0	157	11	0	0	0	NaN	2.15871	0				4442	118.188	109.869	76.1145	126.835	29.2539	17.3446	0.0620959	0.51218	-0.423965	-4433.86				2903	230.366	125.157	285.852	107.875	168.793	-103.437	-0.0649069	0.804724	3.03512	-53365.1				107	111.46	0	45.8043	120.667	0	0	-0.307886
4405	0	0	157	11	0	0	0	NaN	2.08994	416025				4443	116.726	109.869	52.8805	136.782	14.2549	12.9107	0.040159	-0.500636	-0.0628693	-7.6058e+06				2904	232.902	109.414	286.155	108.086	200.962	-156.802	-0.0504113	0.530985	2.99686	43226.2				108	118.774	0	45.7059	120.382	0	0	-0.315129
4406	0	0	157	11	424.264	416.025	0	2.35619	2.1588	249615				4444	112.294	109.869	76.1561	126.812	7597.86	-7592.89	0.0605114	-0.406171	2.69926	7.60174e+06				2905	237.123	108.784	286.429	108.214	131.696	-113.576	-0.0326452	0.359973	2.97078	58737				109	115.428	0	45.7793	120.441	0	0	-0.332717
4407	0	0	156	12	670.82	665.64	0	2.03444	2.1588	-416025				4445	113.6	109.869	76.1462	126.775	13.3518	8.84838	0.0583015	-1.38123	-0.53486	-7536034				2906	243.063	108.784	286.566	108.24	56.4257	-54.8388	-0.0339578	-0.44501	2.93431	97910				110	118.013	0	45.9942	120.761	0	0	-0.363245
4408	0	0	156	13	300	249.615	0	1.5708	2.1588	166410				4446	109.869	109.869	76.1645	126.768	7563.12	-7527.19	0.054892	2.71003	-0.529086	-38703.6				2907	251.856	108.784	286.599	108.133	111.521	43.0712	-0.0416068	-2.19966	2.90925	170775				111	121.097	0	46.2332	121.159	0	0	-0.363511
4409	0	0	156	13	424.264	416.025	0	2.35619	2.1588	-238591				4447	114.436	111.137	53.2473	137.321	7577.2	-7565.89	-0.00746811	2.73338	-0.353558	7.57568e+06				2908	254.811	108.784	286.348	107.94	271.317	213.846	-0.0563436	-2.71808	2.90215	157934				112	117.823	0	46.5011	121.571	0	0	-0.344325
4410	0	0	155	14	300	177.435	0	-3.14159	2.20365	-443473				4448	116.69	111.137	52.9825	136.795	17.5081	9.79317	0.0385419	-1.40797	-0.430779	7.05434e+06				2909	254.113	108.784	285.774	107.762	401.569	371.78	-0.0706521	-2.96938	2.9262	75443.5
4411	0	0	155	13	300	-266.039	0	-1.5708	2.05123	266039				4449	115.871	111.137	53.2567	137.263	7605.3	7064.14	-0.00208438	-0.413464	-0.79298	350209				2910	247.636	108.784	285.029	107.71	453.786	447.223	-0.0791585	3.11925	2.94897	-122935				frame_num	frame_score	min	xpos	ypos	velocity	velocity_along_path	theta
4412	0	0	155	13	0	0	0	NaN	2.04137	-410231				4450	115.874	111.137	76.1973	126.609	7605.52	7414.35	0.0457663	-0.434854	-0.65954	-7.38602e+06				2911	239.43	108.784	284.262	107.795	324.421	324.288	-0.088175	2.94167	2.97032	-247113				2798	103.945	103.644	245.745	88.7607	0	0	0.25677
4413	0	0	155	13	424.264	-410.231	0	-0.785398	2.09828	244132				4451	115.193	111.137	76.249	126.583	43.6747	28.3263	0.0471151	-0.97722	-0.112134	-39708.9				2912	243.887	91.2769	283.969	107.925	104.954	77.1751	-0.0935452	2.26252	3.00718	-191003				2799	104.262	103.644	246.529	88.6781	0	0	0.224175
4414	0	0	156	12	300	-166.099	0	0	2.15755	588687				4452	117.274	111.137	76.2788	126.489	64.1728	-11.3826	0.0441224	-1.43491	0.314201	7.56371e+06				2913	231.213	71.335	284.039	108.065	145.958	-113.828	-0.0957067	0.547614	3.01286	-105365				2800	108.733	103.644	247.305	88.6887	0	0	0.209935
4415	0	0	156	13	424.264	422.588	0	2.35619	2.26728	-7993.32				4453	114.239	111.137	76.278	126.371	7553.12	7552.33	0.0397305	2.70907	2.72353	-7535225				2914	227.037	62.7366	284.384	108.178	233.283	-219.193	-0.101374	0.233295	3.02556	3782.14				2801	106.235	103.644	247.717	88.7039	0	0	0.230554
4416	0	0	155	13	424.264	414.595	0	2.35619	2.14229	211813				4454	114.051	111.137	53.4202	137.042	58.5126	17.1069	-0.00143826	0.881173	-0.392927	-7598075				2915	235.971	62.7366	284.796	108.245	225.154	-215.411	-0.0888375	0.145996	2.99233	111360				2802	107.84	103.644	248.108	88.68	0	0	0.228952
4417	0	0	155	14	670.82	626.408	0	2.03444	2.40037	-203493				4455	116.45	111.137	76.4021	126.522	7582.79	-7580.97	0.0435046	-0.426256	2.73724	7.58272e+06				2916	250.508	62.7366	285.127	108.288	104.445	-104.051	-0.0932134	-0.115655	2.93898	181195				2803	113.83	103.644	248.339	88.7075	0	0	0.186096
4418	0	0	154	15	424.264	422.915	0	2.35619	2.27642	-203752				4456	114.4	111.137	76.4345	126.591	4.65097	1.75236	0.0450844	0.44516	-0.739327	3931.49				2917	260.848	62.7366	285.141	108.204	122.078	77.1446	-0.107234	-2.46892	2.92751	157787				2804	112.164	103.644	248.328	88.742	0	0	0.163942
4419	0	0	154	15	227.872	219.163	0	2.53127	2.2539	-219163				4457	116.059	111.137	76.4161	126.528	26.7754	5.68384	0.0395148	-1.12529	0.231601	9104.42				2918	257.631	62.7366	284.809	108.034	283.046	234.931	-0.112644	-2.77139	2.92012	134524				2805	110.074	103.644	248.144	88.7367	0	0	0.15042
4420	26.3513	0	153.378	15.4353	0	0	-0.23968	NaN	2.07493	-128413				4458	112.295	111.137	76.4729	126.511	34.944	14.7883	0.0452327	-1.44828	-0.314462	-7586351				2919	250.612	62.7366	284.262	107.863	392.852	369.455	-0.114588	-2.98434	2.95198	53300.3				2806	108.111	103.644	247.86	88.8253	0	0	0.139666
4421	0	0	154	15	227.872	-128.413	0	-0.610321	1.55913	128413				4459	116.809	111.137	76.4303	126.413	7573.98	-7571.56	0.0373259	2.7155	-0.400845	53878.9				2920	245.257	62.7366	283.515	107.829	426.121	422.756	-0.112813	3.11489	2.98912	-89104.9				2807	116.141	103.644	247.476	88.8611	0	0	0.185621
4422	0	0	154	15	0	0	0	NaN	1.56625	0				4460	112.915	111.137	53.4838	136.945	7578	-7517.68	0.00583651	2.72408	-0.291268	7.50982e+06				2921	239.985	62.7366	282.842	107.901	334.311	333.651	-0.110159	2.94543	3.00831	-180535				2808	108.59	103.644	247.126	89.0523	0	0	0.191681
4423	0	0	154	15	0	0	0	NaN	1.51223	0				4461	115.185	111.137	53.3402	136.655	76.5161	-7.86018	0.033964	-1.89296	2.71652	-7596392				2922	220.997	45.8157	282.422	108.046	162.494	153.115	-0.109764	2.654	2.99541	-181478				2809	112.882	103.644	246.852	89.1865	0	0	0.22362
4424	0	0	154	15	0	0	0	NaN	1.49817	125951				4462	113.602	111.137	53.403	136.704	7604.58	-7604.25	0.0312695	-0.4162	2.71609	15193008				2923	220.255	45.8157	282.363	108.155	83.3153	-28.3631	-0.113909	1.07212	2.99029	-158857				2810	110.268	103.644	246.78	89.222	0	0	0.202896
4425	0	0	154	15	265.136	125.951	0	2.57818	1.50239	540098				4463	116.851	111.137	76.5248	126.407	7594.18	7588.76	0.0362018	-0.418744	-0.45655	-13986136				2924	223.105	43.663	282.555	108.29	201.729	-187.22	-0.121565	0.211513	2.97152	-51481.7				2811	110.977	103.644	247.008	89.1972	0	0	0.206775
4426	20.6437	17.2164	153.253	15.472	677.045	666.048	0.0185532	1.91252	2.093	51829.2				4464	115.142	111.137	76.5298	126.411	7565.3	-6397.38	0.0312583	2.72341	0.144883	-1.15482e+06				2925	217.353	43.663	283.021	108.296	257.996	-238.702	-0.123674	0.184685	2.93709	225.006				2812	109.194	103.644	247.263	89.0658	0	0	0.165418
4427	22.7215	17.2164	153.244	17.1263	750.497	717.878	-2.06399	1.69747	1.99339	-435897				4465	117.004	111.137	53.4802	136.648	7553.94	-7552.2	0.0383544	2.72143	-0.398715	7.58184e+06				2926	230.373	43.663	283.4	108.448	260.913	-238.477	-0.120885	0.201877	2.92573	101470				2813	105.514	103.644	247.819	88.9418	0	0	0.17622
4428	17.2164	17.2164	152.937	17.9536	348.851	281.98	-2.08431	2.08162	1.45211	-228117				4466	111.955	111.137	53.5401	136.682	31.3591	29.6456	0.0345591	0.231854	-0.100249	-53636				2927	229.49	43.663	283.873	108.47	138.455	-137.007	-0.125673	-0.117607	2.87921	229941				2814	107.451	103.644	248.377	88.9972	370.736	370.64	0.111937
4429	22.5272	17.3878	152.675	18.1407	131.094	53.8633	-2.10907	2.60042	1.45304	-466852				4467	113.498	111.137	53.582	136.672	147.97	-23.9904	0.0314536	0.990683	2.72433	26090.1				2928	239.229	43.663	283.859	108.394	121.985	92.9338	-0.136133	-2.69856	2.87999	166150				2815	103.644	103.644	249.052	89.0289	349.457	348.67	0.0818499
4430	17.9651	17.3878	152.562	18.1787	431.363	-412.988	-2.09794	-1.94737	1.48715	111708				4468	111.137	111.137	53.8105	137.094	21.0013	2.09965	-0.0017175	-1.40777	0.0628823	-7.59156e+06				2929	239.054	43.663	283.506	108.296	300.113	259.084	-0.136607	-2.87678	2.87735	169808				2816	109.509	106.677	249.542	89.0168	308.715	308.286	0.0554557
4431	23.9033	17.3878	152.146	16.8036	352.967	-301.28	-0.27716	-1.12741	1.46618	87840.9				4469	113.041	111.65	53.5933	136.603	7589.51	-7589.46	0.0387873	-0.425257	2.71282	7.59834e+06				2930	232.55	43.663	282.893	108.132	454.415	428.891	-0.127018	-3.11123	2.8352	67869.2				2817	107.788	106.677	250.076	89.1285	296.204	294.671	0.0697749
4432	23.8959	17.3878	153.067	17.1159	278.84	-213.439	-2.1154	-1.03175	1.4108	-46312.6				4470	120.457	111.65	76.8556	126.657	11.326	8.8787	0.0620297	-1.08568	-0.415844	-7.13108e+06				2931	224.76	43.663	281.992	108.25	498.184	496.76	-0.123832	2.9078	2.83219	-126146				2818	113.023	0	250.52	89.1499	228.13	227.252	0.0663409
4433	29.3298	17.3878	152.624	16.0059	297.341	-259.752	-0.305727	-2.24104	1.40883	517232				4471	116.154	111.65	53.6109	136.57	7573.11	-7122.2	0.0409513	2.73616	-0.058612	7170444				2932	205.362	43.663	281.278	108.517	373.604	370.614	-0.119803	2.76873	2.89532	-188410				2819	106.677	0	250.835	89.0806	162.796	157.375	0.0746916
4434	26.8068	17.3878	152.451	16.3392	332.507	257.48	-0.301917	2.04053	1.35544	564268				4472	117.049	111.65	53.6583	136.614	145.251	48.2433	0.0307021	1.0306	-0.201622	7376947				2933	187.262	43.663	280.832	108.704	189.843	182.204	-0.117987	2.64866	2.93331	-229592				2820	112.513	0	251.049	89.0278	109.335	107.673	0.0783132
4435	21.4762	17.3878	152.122	16.9942	837.409	821.748	-0.0318194	1.548	1.35429	3964296				4473	115.436	111.65	53.8599	136.985	7600.5	7425.19	0.00371621	-0.407492	-0.192297	-203902				2934	174.183	43.663	280.72	108.816	62.8071	-47.3888	-0.119265	0.494517	2.92023	-247339				2821	113.611	0	251.197	89.0379	15.0205	14.8816	0.0347156
4436	17.3878	17.3878	152.515	19.1299	4798.39	4786.04	-2.11453	1.24463	1.31639	-673028				4474	115.182	111.65	76.9188	126.573	7599.13	7221.29	0.0569764	-0.423322	-0.106652	-7207021				2935	186.809	43.663	281.016	108.803	301.138	-294.728	-0.128416	-0.0492042	2.88568	-113170				2822	116.069	0	251.098	89.0389	122.089	-121.988	0.0591909
4437	17.8627	17.8627	157.247	32.1456	4145.38	4113.02	1.16273	1.23286	1.3579	-4.07887e+06				4475	113.51	111.65	76.9544	126.579	14.3717	14.2678	0.0598576	-0.0865154	0.0338528	-7053668				2936	189.817	43.663	281.723	108.767	419.591	-407.898	-0.134651	-0.0360673	2.86889	161313				2823	121.647	0	250.793	88.9862	182.393	-182.087	0.0432812
4438	22.2996	19.5996	157.096	32.1662	42.7583	34.1493	1.15734	1.9897	1.34396	-4341.54				4476	118.008	111.65	76.9666	126.569	7563.62	-7039.4	0.0575436	2.72265	-0.0444412	-528462				2937	189.206	43.663	282.414	108.753	265.396	-246.585	-0.139815	0.0640874	2.82691	318224				2824	121.279	0	250.49	89.0163	195.743	-187.272	0.0250936
4439	26.0888	19.5996	157.189	32.2758	91.0979	29.8077	1.14939	0.130026	1.36748	-57462.3				4477	117.315	111.65	53.9227	136.836	7568.4	-7567.86	0.0164324	2.72202	-0.407619	7.5745e+06				2938	209.468	43.663	282.606	108.823	71.9157	71.6382	-0.14557	2.91284	2.82497	174443				2825	119.32	0	250.158	89.1345	226.173	-215.499	0.0403747
4440	23.8788	19.5996	157.397	32.2056	51.4707	-27.6546	1.14628	-0.766214	1.3718	-4.06854e+06				4478	116.866	111.65	53.9267	136.846	41.5959	6.639	0.0123801	1.0042	-0.406303	16595.2				2939	209.19	43.663	282.18	108.807	268.466	246.081	-0.140461	-3.04282	2.82911	119371				2826	123.218	0	249.762	89.2116	147.293	-138.418	0.0435514
4441	19.5996	19.5996	157.312	32.1568	4187.04	-4096.19	1.18199	-1.97507	1.37521	5772.46				4479	115.432	111.114	53.9971	136.953	38.8486	23.2342	0.00388417	0.865301	-0.0644039	-10157.4				2940	194.787	43.663	281.715	108.735	392.574	365.453	-0.132174	-3.11976	2.78953	171335				2827	118.462	0	249.693	89.2917	32.1349	-17.7095	0.0695565
4442	21.0873	21.0873	151.907	19.3739	4135.46	-4090.42	-2.14442	-1.95626	1.33305	8.22335e+06				4480	116.337	111.114	54.0107	136.945	14.3691	13.0768	0.00686421	-0.421883	0.00547441	7.58319e+06				2941	176.833	43.663	280.872	108.778	565.958	536.787	-0.122136	3.0808	2.75833	-149641				2828	116.673	0	249.703	89.301	50.29	49.8951	0.0610291
4443	21.8826	21.8826	152.129	19.3835	4168.88	4132.93	-2.11041	1.17321	1.30462	18547.9				4481	115.749	111.114	54.0408	136.933	7597.82	7596.27	0.00766169	-0.424268	-0.404018	-7586556				2942	157.228	40.4392	279.832	108.85	392.478	387.147	-0.112054	2.93275	2.76774	-281547				2829	112.277	0	249.859	89.2696	117.092	109.759	0.0456473
4444	22.9531	22.5233	157.288	32.1862	4167.01	4151.48	1.16148	1.19083	1.27719	-3.87326e+06				4482	114.42	111.114	77.0914	126.519	138.94	9.71009	0.0545645	-1.9088	-0.407949	10385.9				2943	142.016	40.4392	279.592	109.05	116.047	105.6	-0.100507	2.40582	2.8334	-150082				2830	107.639	0	250.069	89.1654	218.676	206.56	0.00706538
4445	22.5233	22.5233	157.281	32.2828	284.636	278.219	1.09513	1.04843	1.26118	247528				4483	114.898	111.114	53.8872	136.496	26.3861	20.096	0.0439949	0.29668	-0.408318	-3760.21				2944	138.307	40.4392	279.545	109.109	77.6408	-44.4822	-0.101534	0.687613	2.86848	-239106				2831	113.616	0	250.542	89.0158	324.203	314.344	-0.00762813
4446	31.7526	30.143	157.761	33.0085	537.367	525.748	1.37279	1.04062	1.24896	-188742				4484	117.531	111.114	77.1755	126.545	34.2937	16.3358	0.0583053	0.648201	-0.426097	10109.5				2945	149.688	40.4392	279.792	109.214	327.64	-283.588	-0.0969893	0.244656	2.8617	-82320.3				2832	110.766	0	251.105	88.8571	324.068	322.199	-0.0597519
4447	32.1191	30.143	158.187	33.8281	347.626	337.005	1.46454	1.00107	1.24889	-328401				4485	115.405	111.114	53.9783	136.565	27.0117	26.4453	0.0411842	-0.349189	-0.144047	-7.63958e+06				2946	155.564	40.4392	280.605	109.374	405.347	-365.909	-0.095399	0.150904	2.84771	157986				2833	113.936	0	251.607	88.834	293.693	293.665	-0.10132
4448	33.8361	30.143	158.386	33.9842	17.3334	8.60455	1.57297	0.279229	1.33056	-95101				4486	115.972	111.114	77.2601	126.514	7615.23	-7613.14	0.0509044	-0.408966	2.70921	7.61889e+06				2947	169.01	40.4392	281.128	109.417	209.991	-207.922	-0.108312	-0.176596	2.8245	217194				2834	113.475	0	252.081	88.7782	230.667	229.222	-0.087729
4449	36.0418	30.143	158.242	33.8441	108.493	-86.4965	1.48629	-2.46875	1.32091	-191913				4487	114.965	111.114	77.2691	126.471	29.1796	5.75627	0.0479563	-1.38306	-0.0108362	-16103.4				2948	181.621	40.4392	281.294	109.251	109.271	9.27181	-0.130176	-1.98562	2.81172	348003				2835	117.182	0	252.376	88.8366	168.939	150.288	-0.113939
4450	34.5295	30.143	158.104	33.7588	278.849	-278.409	1.42094	-1.89009	1.30769	11561.9				4488	119.326	111.114	77.2782	126.419	32.5255	-10.3471	0.0487025	-1.57634	0.318207	28970.1				2949	178.637	40.4392	280.981	109.084	394.47	357.275	-0.13942	-3.04134	2.8041	206045				2836	114.349	0	252.604	88.9864	129.778	87.3474	-0.100625
4451	30.143	30.143	157.951	32.9615	267.586	-266.847	1.41986	-1.78307	1.28419	290249				4489	119.273	111.114	77.2685	126.362	21.7166	18.623	0.0449219	-0.028131	-0.568444	-32423.4				2950	168.066	40.4392	279.986	109.119	604.426	563.32	-0.146749	3.06051	2.68958	-43740.8				2837	108.431	0	252.694	89.1296	76.0684	0.0386405	-0.100785
4452	30.6727	30.6727	157.916	32.8869	32.0949	23.4013	1.42119	2.02691	1.27315	285836				4490	117.339	111.114	77.3506	126.417	36.4473	-13.8003	0.0484698	0.738537	2.69766	7584991				2951	144.234	40.4392	278.973	109.247	581.714	519.579	-0.136861	3.02015	2.55373	-177350				2838	112.486	0	252.628	89.2388	86.7706	-65.7782	-0.0426394
4453	35.0053	35.0053	157.904	33.0576	319.754	309.237	1.39004	1.14821	1.4054	145646				4491	115.784	111.114	77.3583	126.444	7571.46	7571.19	0.053426	2.71302	2.72147	-7555555				2952	125.157	40.4392	278.061	109.354	355.443	342.229	-0.132992	2.89644	2.6229	-240860				2839	111.341	0	252.495	89.3396	90.296	-80.5153	-0.0590215
4454	37.6379	37.6379	158.353	33.859	456.532	454.883	1.51235	1.48405	1.39901	-55859.5				4492	117.771	111.114	54.395	136.905	51.8712	15.6354	0.00593769	-1.42072	-0.156109	7.5856e+06				2953	109.414	38.2174	277.824	109.534	103.961	101.369	-0.123095	2.48741	2.71118	-145447				2840	110.415	0	252.373	89.3985	53.3617	-46.4368	-0.0281282
4455	43.4996	43.4996	158.035	34.5736	435.304	399.023	1.42133	1.75217	1.341	-193193				4493	116.805	111.114	77.3842	126.273	7603.08	7601.24	0.042088	-0.429074	-0.407056	-7.55727e+06				2954	108.784	38.2174	277.786	109.565	51.3766	-44.0785	-0.122828	0.191784	2.79384	-215292				2841	110.02	0	252.349	89.4415	27.4558	25.2732	-0.0640937
4456	55.8373	45.0406	158.091	35.2862	207.752	205.831	1.46594	1.6004	1.46428	-251513				4494	118.708	111.114	77.4412	126.361	46.5023	43.9633	0.0457314	0.466908	0.134936	-12566.6				2955	112.651	38.2174	277.992	109.567	293.027	-259.371	-0.119501	0.123919	2.78151	-20419				2842	110.989	0	252.453	89.3535	150.802	139.449	-0.0433909
4457	55.1728	45.0406	158.015	35.2658	48.702	-45.6826	1.45212	-2.02998	1.46559	-173219				4495	114.715	111.114	77.5226	126.343	44.6716	31.3967	0.0476832	0.378521	-0.412903	-26095.1				2956	119.151	38.2174	278.755	109.686	345.099	-279.79	-0.113687	0.272793	2.78903	65160.3				2843	111.184	0	252.787	89.1945	288.506	282.401	-0.0341611
4458	51.0005	45.0406	158.019	35.1407	228.423	-218.901	1.52792	-1.61416	1.23768	39048.8				4496	118.182	111.114	77.5796	126.416	9.60065	5.30161	0.0517368	0.45144	-0.53434	1146.16				2957	127.962	38.2174	279.1	109.877	269.272	-214.629	-0.111821	0.277205	2.77043	110435				2844	115.892	0	253.357	89.0256	355.181	354.215	-0.0344069
4459	47.8247	45.0406	157.982	34.5051	183.713	-179.853	1.45645	-1.68511	1.25112	202043				4497	114.009	111.114	77.5514	126.357	34.838	6.44777	0.0440214	-1.79481	-0.410166	9208.14				2958	126.261	38.2174	279.619	109.932	115.332	-104.195	-0.121056	-0.0246512	2.67385	306462				2845	119.849	0	253.945	88.9464	310.696	310.505	-0.00746732
4460	45.0406	45.0406	157.949	34.5323	27.3515	22.1906	1.43532	2.10676	1.48236	4718.85				4498	116.726	111.114	77.5538	126.303	28.9777	15.6559	0.039499	-0.953993	0.0460404	-11241.4				2959	123.055	38.2174	279.484	109.867	251.886	202.268	-0.137283	-3.00163	2.64309	186448				2846	118.323	0	254.381	88.8699	289.218	287.871	-0.00885469
4461	47.2916	47.2916	157.935	34.5835	36.7424	26.9094	1.43326	0.714062	1.46305	101881				4499	115.689	111.114	77.6072	126.278	5.73472	4.41455	0.0435709	0.299504	-0.392777	-7.14089e+06				2960	111.61	38.2174	278.787	109.814	481.556	388.715	-0.153838	3.11312	2.48173	5749.54				2847	113.992	0	254.895	88.7829	295.474	290.429	0.0194634
4462	48.8742	48.8742	158.042	34.6125	156.773	128.79	1.41499	0.990517	1.59726	226645				4500	118.22	111.114	77.572	126.309	7586.41	-7136.48	0.0406186	2.72649	-0.0689757	-426167				2961	91.2769	38.2174	277.879	109.913	549.503	394.465	-0.159635	3.0796	2.30952	-108354				2848	120.249	0	255.343	88.6587	243.319	236.352	0.048949
4463	56.1905	56.1905	158.222	35.0206	357.809	355.436	1.50833	1.92602	1.81079	-29851.8				4501	119.232	111.114	54.4668	136.476	7567.96	-7562.64	0.0356899	2.70857	-0.395527	7584781				2962	71.335	38.2174	276.959	109.928	348.094	286.111	-0.163146	3.08429	2.4783	-205492				2849	118.5	0	255.684	88.5965	218.581	214.629	0.0309774
4464	70.2168	70.2168	157.627	35.7307	329.117	325.584	0.883337	2.03962	1.89297	-256503				4502	118.507	111.114	54.6739	136.894	34.5486	22.1365	0.00351871	0.80699	-0.0683503	18850.1				2963	62.7366	38.2174	276.721	109.98	80.6308	80.6189	-0.146646	2.57203	2.55486	-115046				2850	121.17	0	256.062	88.5451	204.564	202.999	0.00484028
4465	79.1235	71.324	157.726	35.9992	87.1259	69.081	0.699527	1.14952	1.80479	-66976.6				4503	118.866	111.114	54.5465	136.56	50.7671	40.9867	0.0307415	0.626074	-0.00508175	-73502				2964	64.3948	38.2174	276.733	110.073	67.0128	-34.4266	-0.139644	0.443096	2.55342	-137790				2851	113.417	0	256.365	88.5504	0	0	-0.000762786
4466	82.0825	71.324	157.746	35.9958	2.1099	2.10446	0.685436	1.73287	1.80469	-66974.8				4504	113.187	111.114	54.811	136.993	33.3322	-32.5153	-0.00694497	-0.668711	2.69473	10044.2				2965	68.1494	38.2174	276.923	110.075	276.78	-172.217	-0.137049	0.272121	2.51449	-14807.6				2852	115.586	0	256.605	88.5363	0	0	-0.0140626
4467	81.4553	71.324	157.725	36.0062	80.5307	-64.8704	0.705299	-2.0732	1.7026	43489.6				4505	114.646	111	54.6337	136.491	34.1545	-22.4711	0.0346294	0.400453	2.68931	40281				2966	81.7675	38.2174	277.621	110.321	443.202	-187.024	-0.139363	0.373362	2.37979	69406.9				2853	113.64	0	256.807	88.503	0	0	-0.000679798
4468	74.8008	71.324	157.616	35.7605	49.7917	-21.3807	1.2763	-0.325056	1.68957	180.567				4506	116.305	108.416	54.9159	137.038	20.1099	17.8099	-0.00876988	0.530312	0.0473625	6750501				2967	89.6073	38.2174	278.298	110.614	291.673	-117.618	-0.135315	0.261184	2.24705	92258.7				2854	109.624	0	256.874	88.447	0	0	-0.00161985
4469	71.324	71.324	157.882	35.9532	33.1236	-21.2002	1.47534	-0.569414	1.69592	50262.7				4507	113.892	108.416	54.6915	136.525	7587.28	6768.31	0.0377643	-0.432973	0.0359408	826497				2968	97.4316	38.2174	278.561	110.572	34.2376	-25.3588	-0.14935	-0.207171	2.19769	173186				2855	114.366	0	256.871	88.4395	0	0	-0.0166938
4470	73.4702	73.4702	157.709	35.701	83.3349	29.0625	0.890278	0.716847	1.93141	33784.2				4508	119.018	108.416	77.873	126.426	7594.94	7594.81	0.0508087	-0.407803	-0.413763	-13103752				2969	92.0651	38.2174	278.41	110.591	265.625	147.827	-0.169236	3.09813	2.11753	39698.6				2856	117.104	0	256.77	88.4202	0	0	-0.0197455
4471	76.1285	76.1285	158.092	36.1357	83.5135	62.8467	1.45111	1.24251	1.9614	6793.08				4509	111.65	108.416	77.9319	126.484	7561.58	-5508.94	0.0518948	2.70912	0.322133	5518567				2970	64.753	38.2174	277.676	110.61	345.263	187.525	-0.175018	3.08232	2.0857	-44977.8				2857	112.077	0	256.513	88.412	0	0	-0.0284748
4472	77.3495	77.3495	157.799	35.9645	107.678	69.6398	0.650947	3.13479	2.2673	-16752.6				4510	113.104	108.416	54.9883	136.99	14.9547	9.62247	-0.00298651	-0.73611	0.135703	-19174.4				2971	45.8157	38.2174	277.261	110.659	322.158	142.548	-0.175755	3.1359	2.02346	-20706.2				2858	113.867	0	256.219	88.4129	0	0	-0.0300809
4473	103.939	96.8362	157.733	36.1381	52.8883	52.8872	0.565607	2.18437	2.17799	-47080.6				4511	118.052	108.416	77.9688	126.451	162.83	-9.55195	0.0505397	-1.96017	2.69352	23783.9				2972	52.9702	38.2174	276.602	110.616	271.954	121.841	-0.180434	-3.00232	2.17462	-96481.3				2859	114.046	0	255.892	88.4063	0	0	-0.00464117
4474	99.3146	96.8362	157.698	36.1086	19.3783	5.80663	0.533566	-2.88432	2.13239	8692.65				4512	118.117	108.416	54.7823	136.488	22.2491	14.2319	0.041617	0.870887	-0.00584843	6269561				2973	43.663	38.2174	276.363	110.533	55.6667	25.3602	-0.190911	-2.90182	2.28358	-65132.7				2860	116.522	0	255.59	88.4876	0	0	-0.00230051
4475	101.502	96.8362	157.67	36.1217	20.5212	14.4993	0.548545	2.60642	1.82023	-17817.4				4513	115.262	108.416	78.0166	126.508	7593.7	6283.79	0.0525045	-0.40287	0.193285	-6269554				2974	49.2863	38.2174	276.422	110.572	90.9133	-39.7725	-0.203471	0.419574	2.44316	-151243				2861	119.746	0	255.408	88.6241	0	0	-0.00958876
4476	99.8711	96.8362	157.639	36.1435	7.81926	-3.31817	0.54813	-0.224904	1.78415	-16544.2				4514	115.545	108.416	78.0681	126.564	18.4338	14.239	0.0557127	-0.520789	0.167331	-5796.14				2975	61.5897	38.2174	276.64	110.657	298.616	-191.016	-0.188267	0.207093	2.47196	-219572				2862	116.785	0	255.35	88.7747	0	0	-0.0201163
4477	100.863	96.8362	157.696	36.1159	21.2844	-19.8623	0.577855	-0.953994	1.81998	-54674.1				4515	118.802	108.416	78.0699	126.477	29.7836	8.44289	0.0502635	-1.01911	0.264271	26618.7				2976	81.2775	38.2174	277.396	110.777	484.547	-410.588	-0.189554	0.167744	2.74954	147711				2863	113.799	0	255.402	88.8649	0	0	-0.0111967
4478	102.758	96.8362	157.68	36.0856	86.1124	-74.5364	0.59842	-1.5653	2.1008	72873.5				4516	120.084	108.416	78.1201	126.48	37.4343	35.0616	0.0503837	-0.179075	0.178877	122.688				2977	98.6369	38.2174	278.233	110.926	329.522	-262.877	-0.195994	0.251176	2.74553	201355				2864	112.032	0	255.451	88.8916	0	0	-0.0189
4479	96.8362	96.8362	157.697	35.8288	1.80592	-1.66299	0.614188	-0.338484	2.40258	69084.4				4517	115.937	108.416	78.1927	126.455	39.134	35.1842	0.0474387	-0.256221	0.196934	-17234.7				2978	103.32	38.2174	278.46	111.05	113.111	-61.522	-0.191999	0.576572	2.72245	156939				2865	112.53	0	255.728	88.974	0	0	-0.0328013
4480	104.505	101.389	157.686	36.0836	76.2186	67.4214	0.565603	1.52532	2.01053	-18621.3				4518	116.86	108.416	78.2463	126.447	21.3055	17.9496	0.0458689	0.154695	-0.414224	-7.59276e+06				2979	95.3745	38.2174	278.549	111.132	114.67	95.4174	-0.192784	2.354	1.76609	20299.7				2866	112.563	0	256.18	89.0086	0	0	-0.00703382
4481	101.389	101.389	157.709	36.0826	48.8083	48.8001	0.480292	2.75343	2.73514	-7180.09				4519	117.721	108.416	78.2628	126.466	7578.83	-7574.81	0.0481154	2.7123	-0.39674	77688.5				2980	72.2019	38.2174	278.19	111.321	270.625	115.717	-0.194028	2.7735	1.64453	-47983.8
4482	121.446	112.324	157.535	36.1452	51.1904	41.62	0.398683	-2.96676	2.69499	-36460.4				4520	116.154	108.416	55.276	136.962	7576.48	-7497.12	0.00205287	2.7102	-0.576254	12096516				2981	56.3023	38.2174	277.707	111.456	228.742	67.7333	-0.199065	2.86222	1.59204	4489.06				frame_num	frame_score	min	xpos	ypos	velocity	velocity_along_path	theta
4483	121.288	112.324	157.541	36.053	5.31739	5.15968	0.327051	2.16648	2.41064	10846.3				4521	115.699	108.416	55.3217	137.026	7577.34	4599.39	-0.0046999	-0.428848	0.489677	2.35857e+06				2982	48.5647	38.2174	277.457	111.531	203.406	72.2224	-0.208677	2.86989	1.66208	-12680				5053	67.9781	58.6902	313.233	78.4286	0	0	0.0289617
4484	120.215	112.324	157.525	36.1599	17.259	16.006	0.317063	1.94042	1.55702	-25683.9				4522	117.444	108.416	78.2465	126.459	7573.74	6957.96	0.0483688	-0.431092	-0.025059	-6966143				2983	47.9007	38.2174	277.054	111.638	275.986	59.5424	-0.201435	-3.0565	1.87335	37143.4				5054	68.9481	58.6902	313.285	78.4639	0	0	0.0243217
4485	121.098	112.324	157.52	36.1066	15.8273	-9.67792	0.315044	-1.99816	2.05631	-26432.9				4523	119.771	108.416	78.2578	126.476	8.4239	-8.18291	0.0537026	-2.43436	0.467461	15436.1				2984	53.9173	38.2174	276.541	111.453	172.516	96.6858	-0.223295	2.97884	2.00297	42077.2				5055	63.51	58.6902	313.358	78.7424	0	0	0.0266926
4486	125.813	112.324	157.503	36.1119	38.1572	-36.1108	0.335069	-2.18179	1.28879	37527.3				4524	116.145	108.416	78.2252	126.441	29.7512	7.25318	0.0439448	1.32746	0.00294107	-17270				2985	51.0843	38.2174	276.486	111.731	206.897	138.763	-0.225748	1.86029	2.69596	-91803.9				5056	61.5088	57.5111	313.418	78.6206	0	0	0.0405256
4487	122.361	112.324	157.447	36.0024	27.6674	1.4165	0.350748	-1.89807	2.86554	-16951.9				4525	118.296	108.416	78.2817	126.573	19.1187	-10.0168	0.0568904	0.577934	2.70019	-7552402				2986	46.5165	38.2174	276.344	112.114	198.589	46.9591	-0.229637	1.3612	2.69327	-95053.6				5057	69.6324	57.5111	313.273	78.4848	0	0	0.0169269
4488	124.85	112.324	157.474	36.0245	17.5088	-15.5354	0.372983	-0.0541869	2.60804	13955.6				4526	116.04	108.416	78.2786	126.476	7563.29	-7562.42	0.0478003	2.71478	-0.411597	7.57123e+06				2987	47.9988	38.2174	276.624	112.379	188.418	-48.0945	-0.233166	0.867607	2.69651	15468.1				5058	67.0255	57.5111	313.214	78.4004	0	0	0.0288977
4489	123.17	109.457	157.505	35.9993	26.5069	-1.57982	0.367021	2.23371	0.603274	61532				4527	115.88	108.416	55.3324	137.009	21.6994	8.80945	0.00350345	-1.07431	0.0784406	7.59136e+06				2988	54.8704	38.2174	276.75	112.593	71.1559	-32.6264	-0.259831	0.638987	2.68611	-590.981				5059	61.2435	57.5111	313.348	78.6549	0	0	0.030101
4490	123.18	109.457	157.419	36.0942	71.2094	59.9522	0.345314	1.41785	0.84787	-110712				4528	111.114	108.416	78.313	126.412	7603.88	7600.17	0.0383016	-0.426469	-0.395242	-7.63423e+06				2989	61.5355	38.2174	276.815	112.52	75.1147	-33.2174	-0.269767	-1.58342	2.67089	34643.8				5060	64.4578	57.5111	313.023	77.8007	0	0	0.0210109
4491	118.303	109.457	157.542	36.2339	57.8285	-50.7594	0.287083	0.450932	3.09289	56912.4				4529	115.931	108.416	78.4084	126.525	45.1308	-34.0578	0.0484283	0.294243	2.72016	14539.6				2990	51.4083	38.2174	276.747	112.343	128.74	1.42639	-0.26528	-2.07405	2.64942	6.7812e+06				5061	67.359	57.5111	313.3	78.53	0	0	0.0108197
4492	115.097	109.457	157.593	36.1782	11.2052	6.15296	0.212145	-2.06711	-3.0566	111646				4530	118.046	108.416	78.457	126.456	20.1792	-19.5183	0.0408605	-0.176726	2.70821	20627.9				2991	40.4392	38.2174	276.608	112.144	6886.61	6782.63	-0.250968	2.81742	2.64342	53683.1				5062	65.3587	57.5111	313.258	78.4775	0	0	0.00513639
4493	112.324	109.457	157.524	36.201	126.804	117.799	0.195519	-2.91004	2.99403	-21423.9				4531	116.915	108.416	78.4746	126.513	4.10919	1.10963	0.0450157	1.40178	2.69914	-7209535				2992	54.6412	38.2174	254.987	119.655	6906.27	6836.31	3.027	2.81369	2.67124	-6839877				5063	70.4901	57.5111	313.309	78.4719	0	0	0.016434
4494	132.113	109.457	157.181	36.0812	132.261	96.3755	0.136251	-2.73126	2.79751	-141528				4532	112.39	108.416	78.4593	126.469	7575.56	-7208.43	0.0419633	2.7284	-0.100586	7203820				2993	72.7901	38.2174	254.813	119.558	17.6432	-3.56302	3.03143	0.917518	2.69166	-6403580				5064	63.3683	57.5111	313.346	78.4747	0	0	0.00985055
4495	134.484	109.457	157.12	36.0251	78.5667	-45.1529	0.162567	0.195656	2.3787	-14960.7				4533	115.761	108.416	55.3478	136.652	9.98774	-4.60539	0.0364106	-1.51431	2.71884	-7582686				2994	69.4935	38.2174	255.023	119.701	6515.8	-6407.14	3.03686	-0.246667	2.71204	26732.4				5065	66.1185	57.5111	313.461	78.5588	0	0	0.0118102
4496	121.127	109.457	157.438	36.1321	108.474	-60.1136	0.228078	0.234005	2.39217	49118.5				4534	115.449	108.416	78.4612	126.436	7590.98	-7587.29	0.0338882	-0.412353	2.69806	762054				2995	57.8195	38.2174	275.875	114.255	6524.53	-6380.41	-0.147523	-0.199533	2.73148	6269690				5066	66.6939	57.5111	313.407	78.5531	0	0	0.0163894
4497	117.282	109.457	157.471	36.109	12.8538	-10.9951	0.258119	-0.213949	2.38316	18664				4535	115.022	108.416	78.5302	126.512	7570.06	-6825.24	0.040464	2.7259	0.031623	-745241				2996	56.3289	38.2174	276.34	115.391	465.552	-110.721	-0.112623	0.926266	2.73719	-194295				5067	68.7976	57.5111	313.444	78.5394	0	0	0.00614746
4498	122.861	109.457	157.48	36.123	28.2731	7.6689	0.261155	1.00803	2.30414	1798.75				4536	115.066	108.416	55.3767	136.626	7571.06	-7570.48	0.0441739	2.71339	-0.415749	7588274				2997	45.9964	38.2174	276.808	115.496	309.821	-305.015	-0.149772	-0.571614	2.74634	49858.3				5068	66.7323	57.5111	313.554	78.9265	0	0	0.000390137
4499	122.647	105.255	157.522	36.1887	64.211	9.46766	0.237171	0.835137	2.25795	-50821.2				4537	117.449	108.416	55.5718	136.991	138.261	17.7957	0.0112421	1.02713	-0.414593	-42092				2998	55.7863	38.2174	277.208	114.832	429.036	-255.157	-0.239896	-1.29022	2.78525	158698				5069	65.8761	57.5111	313.502	78.5341	103.776	-80.3633	0.0014723
4500	112.548	103.633	157.624	36.2817	65.1701	-41.3535	0.1796	0.213176	2.47139	-25688.3				4538	118.112	108.416	55.6151	137.02	31.9207	-24.2963	0.00891724	0.284057	2.71993	-7577105				2999	60.8622	38.2174	277.204	114.121	313.52	-96.4589	-0.282944	-1.70007	2.69958	6.77403e+06				5070	63.8765	57.5111	313.432	78.6029	48.3107	-45.9893	0.0021871
4501	116.433	103.633	157.734	36.2347	74.0494	-67.0418	0.105075	-0.131022	2.57201	242853				4539	114.63	108.416	55.674	137.021	7601.87	-7601.4	0.00678786	-0.431227	2.72147	7.58479e+06				3000	55.1411	38.2174	277.074	113.795	6747.93	6677.58	-0.309223	2.81476	2.67022	135356				5071	61.4134	57.5111	313.575	78.6775	42.214	-41.4247	0.0287695
4502	117.811	103.633	157.868	36.2494	205.296	175.812	0.0395948	2.86212	2.31955	-17976.2				4540	116.218	108.416	78.6349	126.429	17.5391	-16.6111	0.040664	-0.745853	2.72249	783.971				3001	47.4108	38.2174	255.901	121.343	6829.2	6812.93	3.03177	2.80814	2.73911	-6.65821e+06				5072	61.8675	54.5297	313.482	78.7344	165.656	-165.235	0.0205898
4503	135.014	103.633	157.076	36.4234	248.789	157.835	0.0222934	2.95311	2.06957	-307694				4541	117.754	108.416	55.7169	136.981	67.9793	-15.8271	0.006111	0.903078	2.70885	6541398				3002	38.2174	38.2174	255.564	121.246	199.355	154.727	3.03133	-2.84889	2.75202	-137087				5073	60.2306	54.5297	313.67	79.2215	52.7521	-52.1482	0.0112207
4504	136.887	103.633	157.054	36.4048	247.865	-149.859	0.0186459	-0.222905	1.99716	12934.9				4542	116.925	108.416	78.7752	126.607	7598.95	6525.57	0.0584666	-0.425955	0.112023	-6.49315e+06				3003	49.4437	49.4437	255.265	121.151	88.0419	17.64	3.03232	-2.14802	2.7661	-105309				5074	63.3145	54.5297	313.512	78.9077	196.181	179.483	-0.00201722
4505	119.187	103.633	157.882	36.2408	229.598	-136.924	0.027044	-0.242936	1.96682	171967				4543	118.825	108.416	78.7834	126.515	41.0764	32.4222	0.0544261	-1.43828	-0.777178	-6740372				3004	68.5908	60.3961	255.403	121	90.3601	-87.6693	3.0466	-0.114425	2.78252	32151.2				5075	65.4463	54.5297	313.44	78.6093	74.4699	32.0332	-0.000309808
4506	116.915	103.633	157.797	36.2207	227.391	35.0425	0.0573162	-3.01895	1.84816	40788.2				4544	115.942	108.416	78.7933	126.471	7568.62	-6707.95	0.0507744	2.73285	0.0727949	-321340				3005	65.7232	60.3961	255.564	121.117	223.986	-55.5181	3.07199	0.966067	2.78734	61411.3				5076	59.9759	54.5297	313.731	79.0248	21.0683	-5.96957	0.0120849
4507	137.75	103.633	157.13	36.1481	203.291	75.8307	0.062445	-2.96268	2.13196	-57970.4				4545	114.389	108.416	55.6329	136.542	7582.11	-7029.29	0.0403334	2.71691	-0.0404571	7109953				3006	66.3564	60.3961	255.828	121.614	267.921	5.89319	3.07127	1.23308	2.78188	93723.4				5077	59.5588	54.5297	313.482	78.5531	158.418	-128.939	-0.000534523
4508	137.525	94.6874	157.13	36.1001	18.2365	17.8603	0.0663045	1.98547	2.18895	57602.6				4546	114.536	108.416	55.7647	136.885	153.831	80.6633	0.0125818	1.2211	0.202273	6.66476e+06				3007	68.4075	60.3961	255.86	121.959	109.321	99.6166	3.05959	2.35284	2.77737	76851.1				5078	60.5263	54.5297	313.424	78.5947	58.8849	52.97	-0.000648895
4509	134.606	90.5016	157.105	36.2037	75.4632	75.4629	0.0508059	2.04504	2.04261	-12604.8				4547	119.5	108.416	55.8086	137.024	7588.8	6745.43	0.00574106	-0.426844	0.0490871	-6.78029e+06				3008	60.3961	60.3961	255.571	121.873	189.648	176.468	3.0551	3.02226	2.64724	107823				5079	60.543	54.5297	313.566	78.7307	16.4491	-7.77642	0.0215165
4510	122.152	85.696	157.015	36.3239	63.5898	62.8582	-0.000280213	1.66767	1.51583	16568.2				4548	115.35	108.416	78.791	126.412	138.948	-34.8659	0.0417951	-1.80727	0.0171652	-7350316				3009	63.2441	63.2441	255.232	122.035	313.505	284.291	3.02342	3.01067	2.57554	-8083.01				5080	62.5507	54.3329	313.466	78.6302	44.5955	37.7642	0.00817623
4511	123.294	85.696	157.085	36.4147	86.3587	79.4264	-0.0400223	1.04088	1.44429	-31234.4				4549	115.817	108.416	55.7001	136.574	7557.11	-7385.18	0.0405805	2.7061	-0.221783	-230064				3010	70.7532	70.7532	254.535	122.009	370.336	276.208	3.00636	-2.94644	2.60773	-117797				5081	65.2242	54.3329	313.481	78.6087	32.308	30.8257	0.0404611
4512	121.138	85.696	157.16	36.5723	63.3734	48.192	-0.111622	1.28176	1.98856	-60469.4				4550	115.093	108.416	55.9519	137.039	7617.08	-7615.25	0.00276707	-0.408441	2.71119	14692560				3011	89.9955	89.9955	254.021	121.795	213.337	158.411	2.99503	-2.72849	2.82076	-143484				5082	62.3378	54.3329	313.47	78.5226	8.68083	-8.46243	0.00471747
4513	120.287	85.696	157.145	36.6171	13.1763	-12.2774	-0.109151	-1.01122	2.50187	-26494.2				4551	116.591	108.416	79.0018	126.489	7615.85	7077.31	0.0537503	-0.429278	-0.0509615	-7066044				3012	99.2576	99.2576	253.884	121.724	126.543	14.9269	2.97475	-1.96394	2.86668	1.02696e+06				5083	62.2464	54.3329	313.495	78.6339	135.081	-123.187	-0.00207933
4514	125.716	85.696	157.184	36.5351	44.9722	-38.7716	-0.0857579	-1.23556	2.43738	19586.9				4552	115.435	108.416	79.0347	126.473	33.4229	11.2695	0.0519222	0.822096	-0.404783	-7.58932e+06				3013	106.4	103.228	253.86	121.406	1084.7	1041.89	3.00332	-3.12159	2.8797	-1.22693e+06				5084	63.0522	54.3329	313.179	78.1785	15.0432	-6.89992	0.000342618
4515	131.256	85.696	157.194	36.4756	32.356	-19.1847	-0.0751961	-1.53451	2.54319	25742.3				4553	113.659	108.416	79.0776	126.571	7578.37	-7578.05	0.05751	2.73319	-0.417611	3767.09				3014	112.06	103.228	250.269	121.652	355.048	-185.048	-0.117149	0.734714	2.85376	-1.08193e+06				5085	63.5998	54.3329	313.502	78.5842	144.463	139.26	-0.000615538
4516	134.172	85.696	157.188	36.4273	41.3358	6.55767	-0.0474786	-2.34471	2.527	12350.5				4554	111	108.416	55.851	136.505	7575.19	-7574.28	0.0401972	2.73812	-0.41897	7.57362e+06				3015	103.309	103.228	254.738	122.199	1424.65	-1266.98	3.01823	0.170685	2.83734	2.43545e+06				5086	62.0788	54.3329	313.16	77.6974	249.198	-186.453	-0.00643826
4517	129.134	67.6388	157.098	36.377	22.0176	18.9082	-0.0322636	2.09391	2.63183	36256.3				4555	108.416	108.416	55.8545	136.484	26.4615	-0.661022	0.0444324	-2.01788	-0.422103	45007.3				3016	104.988	103.228	254.949	122.458	1191.08	1168.47	3.04108	3.02304	2.82791	96847.8				5087	64.2329	54.3329	313.199	77.8108	25.0652	-24.3167	0.000665045
4518	129.773	61.7095	157.151	36.4909	86.7358	55.1645	-0.0547533	1.61253	2.49402	42507.9				4556	116.774	110.794	55.8129	136.426	122.116	44.3463	0.0507641	1.1511	-0.0480472	7547700				3017	103.228	103.228	250.796	122.669	1284.59	1265.32	-0.0878203	3.09587	2.92245	-1.18299e+06				5088	64.5683	54.3329	313.206	77.7669	27.3227	9.69041	0.0022084
4519	120.32	61.7095	157.086	36.6659	102.3	97.6724	-0.070063	1.69702	1.39509	-74775.3				4557	115.988	110.794	56.0204	136.856	7593.97	7592.05	0.0146351	-0.399861	-0.422376	-7.5863e+06				3018	107.286	107.286	250.671	122.654	85.6055	82.3354	-0.0997245	3.1257	2.84841	35546.9				5089	63.7567	54.3329	313.262	77.8766	23.3651	-21.8009	-0.00745798
4520	114.022	61.7095	157.108	36.8292	53.1584	22.8971	-0.139729	1.14286	2.26835	-39738				4558	118.07	110.794	79.1293	126.571	122.547	5.74409	0.0595934	-1.92944	-0.405537	12900.2				3019	109.152	109.152	250.51	122.673	140.218	117.882	-0.120233	-2.92374	2.78723	-646.423				5090	63.0443	54.3329	313.246	77.8339	208.267	-104.127	-0.00621325
4521	114.945	61.7095	157.159	36.8271	30.3033	-16.8409	-0.210871	0.523815	2.68387	17891.2				4559	120.593	110.794	55.877	136.474	30.9107	18.6442	0.049817	-1.23562	-0.312281	7.56228e+06				3020	116.284	116.284	250.215	122.553	169.562	117.236	-0.134041	-2.71575	2.76007	-20842.6				5091	71.6664	54.3329	313.542	78.5119	230.984	-214.831	-0.00666379
4522	116.526	61.7095	157.196	36.8797	3.54613	1.05029	-0.211644	1.39375	2.66385	-8599.09				4560	118.133	110.794	79.1632	126.474	7606.77	7580.93	0.0474588	-0.40456	-0.322111	-7.57138e+06				3021	130.634	129.542	249.996	122.44	116.272	96.3932	-0.149111	-2.90614	2.78362	-40160.1				5092	65.3744	54.3329	313.569	78.5328	43.0913	-42.2964	-0.0044891
4523	112.426	61.7095	157.161	36.8388	30.3467	-7.5488	-0.198774	-1.9133	2.5477	-18228.1				4561	113.052	110.794	79.186	126.493	52.805	9.54609	0.0505464	0.982971	-0.406046	1759.82				3022	141.616	129.542	249.838	122.463	66.7973	56.2332	-0.173604	-2.82585	2.88724	-3399.7				5093	64.7424	54.3329	313.612	78.6374	134.347	-128.425	-0.018537
4524	119.028	61.7095	157.162	36.7844	25.8967	-25.7769	-0.157751	-0.706883	2.53092	-15.3675				4562	115.15	110.794	79.2608	126.62	26.6354	11.3059	0.0609293	0.710522	-0.421899	7348.26				3023	143.208	129.542	249.784	122.37	53.1806	52.8335	-0.155657	2.80954	2.92385	33480.2				5094	65.7303	54.3329	313.801	78.9157	168.99	-95.0875	0.00509245
4525	124.289	61.7095	157.227	36.7827	25.7965	-25.7923	-0.167599	-0.880646	2.24285	19022.5				4563	117.118	110.794	79.2534	126.551	41.2808	18.6542	0.0579972	-1.52812	-0.426199	7546622				3024	139.959	129.542	249.67	122.52	164.231	86.3137	-0.12589	1.94259	2.96001	-34681.9				5095	64.3982	54.3329	313.384	78.1223	335.928	-335.9	-0.014514
4526	129.754	47.0549	157.216	36.7181	11.8884	-6.76977	-0.163278	-1.9795	2.12706	36446.1				4564	117.959	110.794	79.2667	126.483	7566.1	7565.28	0.0549435	2.73658	2.72179	-15132253				3025	145.643	129.542	249.585	122.88	129.18	51.6319	-0.103546	1.8468	3.00642	-90663.7				5096	58.6902	54.3329	313.318	77.9053	127.284	-1.58136	-0.0146936
4527	119.917	37.2966	157.211	36.7463	29.7904	29.6764	-0.164266	2.34853	2.26099	163434				4565	114.572	110.794	56.0734	136.489	7567.16	-7566.98	0.0445003	2.72621	-0.408337	15155120				3026	145.279	129.542	249.553	122.935	45.393	-39.0318	-0.0875091	0.452354	3.05816	-26863.2				5097	58.9724	54.3329	313.228	77.7276	150.444	143.158	0.00140351
4528	115.684	33.4569	157.147	36.7888	213.685	193.111	-0.22387	3.02542	2.58299	-28850.8				4566	114.987	110.794	56.1878	136.662	7588.92	7588.14	0.0271654	-0.407117	-0.421427	-15181322				3027	138.379	129.542	249.721	122.947	66.1719	-65.8951	-0.0900176	-0.22629	3.00681	57310.8				5098	62.0526	54.3329	313.08	77.4643	293.323	-283.718	-0.00417252
4529	124.24	33.4569	156.504	36.8289	180.696	164.26	-0.288223	2.94276	2.51293	-154787				4567	118.439	110.794	79.3022	126.472	7593.19	-7593.18	0.0526086	-0.418713	2.7246	7.60483e+06				3028	140.632	129.542	249.768	122.885	56.9525	-8.58432	-0.109194	-1.58336	2.97772	25318				5099	63.308	54.3329	313.62	78.6235	519.879	-510.725	-0.0171445
4530	117.362	33.4569	156.556	36.9078	18.4857	9.47276	-0.287579	1.7393	2.77208	-26923.6				4568	117.341	110.794	79.3119	126.371	12.9843	11.656	0.0439735	-0.648327	-0.19205	-16318.4				3029	139.426	129.542	249.719	122.757	26.0849	16.7337	-0.141151	1.96107	2.8354	1836.63				5100	61.3094	54.3329	313.748	79.063	210.619	156.905	-0.0167202
4531	123.816	33.4569	156.493	36.8896	31.3514	-17.4508	-0.291282	0.856465	3.01757	-12766.4				4569	118.715	110.794	79.3367	126.446	26.7376	-4.66236	0.0506641	0.984174	2.73024	27636.1				3030	138.254	129.542	249.735	122.966	22.6487	18.5703	-0.191198	2.90224	2.29273	55423.5				5101	65.6887	52.6872	313.327	77.9855	109.206	108.868	-0.0154047
4532	125.973	33.4569	156.625	36.9868	30.3531	-30.2172	-0.28912	-0.171474	3.06479	-124101				4570	115.372	110.794	79.3613	126.445	27.4068	22.9738	0.0521352	-0.971962	-0.395232	1406.46				3031	150.176	129.542	249.645	122.775	111.222	73.9938	-0.204862	-2.57086	2.8694	23761.3				5102	61.3663	52.6872	313.648	78.7131	23.2387	21.4989	-0.0237993
4533	131.833	33.4569	156.593	36.8724	163.027	-154.318	-0.283252	-0.344426	3.1255	-9563.58				4571	117.885	110.794	79.3882	126.371	26.5571	24.3802	0.0450341	-0.667139	-0.259423	-7296.98				3032	155.431	129.542	249.423	122.765	98.7531	97.7551	-0.215242	3.037	2.89471	37785.7				5103	62.0726	52.6872	313.302	77.912	13.6007	1.88341	-0.0119537
4534	119.046	33.4569	157.136	36.8033	166.337	-163.882	-0.275779	-0.135014	-3.10458	319670				4572	118.467	110.794	79.4308	126.39	26.9655	17.0832	0.0468001	-0.712155	0.172545	14718.2				3033	160.228	129.542	249.318	122.809	147.45	135.541	-0.207209	2.13823	2.54291	97697.1				5104	58.9664	52.6872	313.625	78.6743	254.82	250.643	-0.0158193
4535	114.009	33.4569	157.143	36.7977	164.391	155.789	-0.259884	2.88992	-3.06833	13883.5				4573	114.295	110.794	79.4562	126.312	36.4318	31.8015	0.0436273	-0.922093	-0.412418	2241.17				3034	160.22	129.542	249.159	123.18	250.383	233.238	-0.19049	2.13195	2.50416	-116224				5105	57.5111	52.6872	313.584	78.7133	14.3619	11.3204	-0.018846
4536	129.957	26.0087	156.605	36.9397	180.382	169.672	-0.290514	2.97559	-2.96127	-145466				4574	115.071	110.794	79.5042	126.294	34.4287	34.0426	0.0470462	-0.430406	-0.280501	-10762.8				3035	168.674	128.093	248.874	123.516	139.972	117.014	-0.167067	2.05505	2.63592	-176220				5106	62.142	52.6872	313.668	78.694	225.034	-212.6	-0.0124659
4537	119.509	26.0087	156.55	36.8971	29.9251	24.2063	-0.298549	-2.47419	-3.10271	188072				4575	120.872	110.794	79.5605	126.264	27.8759	23.2799	0.0464355	-0.981231	-0.398792	-15859.2				3036	174.694	120.174	248.942	123.593	81.865	-59.2065	-0.155563	0.00637457	2.38563	-92184				5107	67.3239	52.6872	313.405	77.985	285.848	265.968	-0.00609802
4538	109.457	25.2226	156.527	36.878	225.588	212.278	-0.347068	2.95257	-2.98539	-32399.2				4576	115.936	110.794	79.5558	126.216	8.44963	7.42063	0.0470117	-0.711877	-0.213207	-6733.17				3037	163.087	118.009	249.147	123.517	151.545	-151.391	-0.153648	-0.622439	2.47404	34400.8				5108	61.9023	52.6872	313.333	77.8021	56.5204	-55.104	-0.00804159
4539	116.289	25.2226	155.811	37.0384	185.404	179.879	-0.34914	3.02243	-3.01601	-374942				4577	117.357	110.794	79.5819	126.246	2.99588	0.687465	0.049683	-2.23162	2.7123	-2195.48				3038	160.914	118.009	249.352	123.298	118.403	-116.99	-0.170681	-0.398665	2.58826	51827				5109	67.1779	52.6872	313.299	77.8286	267.823	-81.4995	-0.00939455
4540	115.229	25.2226	155.913	36.9515	201.255	-195.063	-0.415137	-0.0731791	-2.96606	2800.05				4578	117.481	110.794	79.5497	126.209	4.3292	-1.50802	0.0442094	-2.22358	-0.296991	-7.44326e+06				3039	156.096	118.009	249.51	123.364	92.6874	-65.1627	-0.213266	-1.30561	2.62712	2026.2				5110	62.76	52.6872	313.651	78.6363	444.008	-443.675	-0.0129302
4541	116.323	25.2226	156.48	36.9893	194.495	-192.263	-0.234517	0.184539	-3.10872	154862				4579	118.508	110.794	79.5731	126.234	7580.53	-7444.77	0.0468909	2.72667	-0.225379	7446169				3040	157.223	118.009	249.433	123	164.966	-63.1365	-0.219454	-1.81874	2.5009	-9513.59				5111	59.9259	52.6872	313.807	79.2189	30.9249	23.4072	-0.0231742
4542	118.92	25.2226	156.551	37.0704	37.4555	-37.4007	-0.296024	0.052244	3.13972	43044.6				4580	117.79	110.794	56.4253	136.395	2.99723	1.40127	0.0410323	0.981999	-0.102313	7.59077e+06				3041	165.838	118.009	249.376	122.831	168.822	-72.6501	-0.24716	-1.70839	2.55913	73099.1				5112	61.0769	52.6872	313.695	78.5431	532.967	-442.631	-0.0125731
4543	120.308	25.2226	156.605	36.9959	33.5264	5.6439	-0.3598	-1.65276	-3.05441	16111.4				4581	117.254	110.794	79.5786	126.242	7592.44	7592.17	0.0417086	-0.405853	-0.397365	-15147379				3042	165.501	118.009	249.356	122.443	138.124	0.448954	-0.246804	-2.21384	2.5018	148822				5113	61.6332	52.6872	313.279	77.5226	248.548	-248.169	-0.0224585
4544	126.175	25.2226	156.542	36.9591	32.8431	21.7553	-0.281166	2.40959	-3.02682	168792				4582	117.155	110.794	79.6776	126.403	7555.7	-7555.21	0.0512919	2.72492	-0.405269	7.5853e+06				3043	166.868	118.009	249.099	122.463	175.985	149.271	-0.24807	2.92711	2.36889	108583				5114	59.9921	52.6872	313.354	77.7879	69.6247	66.8016	-0.0173814
4545	120.386	25.2226	156.523	37.069	194.077	190.548	-0.376799	3.02751	-3.06468	43081.8				4583	116.216	110.794	56.5478	136.436	34.3041	30.0843	0.041565	-0.686121	-0.184882	9174.81				3044	174.414	118.009	248.783	122.567	264.71	257.854	-0.227511	2.33028	2.10219	176702				5115	58.3483	52.6872	313.309	77.7527	18.6083	-18.6026	-0.0114907
4546	124.845	25.2226	155.899	37.0327	257.312	233.63	-0.3751	-2.63475	-3.06715	-124235				4584	118.94	110.794	79.7661	126.331	44.6485	39.2591	0.0534724	-0.637844	-0.141423	16198.6				3045	167.207	118.009	248.492	123.103	434.699	434.556	-0.228488	1.93284	1.95853	-149736				5116	59.7562	52.6872	313.315	77.7405	7.34991	-2.87678	-0.0126134
4547	114.075	25.2226	155.773	36.6527	156.256	109.395	-0.179365	-1.89696	-2.69222	142624				4585	115.358	110.794	56.6674	136.347	71.3622	55.4577	0.0417195	0.478045	-0.202658	-35465.6				3046	184.498	118.009	248.269	123.923	284.927	284.82	-0.245043	1.85013	1.8227	-243845				5117	58.113	52.6872	313.331	77.7421	108.639	-108.411	-0.0139183
4548	105.255	25.2226	155.732	36.5393	255.117	252.019	-0.149548	-2.85399	-3.00999	-263880				4586	117.372	110.794	79.9773	126.44	31.0218	19.9922	0.0680194	-1.08037	-0.209887	-7.09307e+06				3047	176.719	118.009	248.23	124.016	73.9866	40.975	-0.230442	0.791272	1.77513	-45617.2				5118	58.4469	52.0975	313.179	77.4046	16.3543	4.30704	-0.0149312
4549	103.633	25.2226	154.958	36.4115	39.8904	-11.8613	-0.089921	-0.824591	-2.6973	-237041				4587	115.566	110.794	56.7161	136.256	7556.76	-7073.08	0.0445988	2.72549	-0.05638	14447585				3048	179.041	118.009	248.443	124.098	137.864	-4.64227	-0.222469	0.212275	1.81675	-128281				5119	63.9078	52.0975	313.347	77.69	390.242	385.192	-0.0135649
4550	107.162	25.2226	155.822	36.4417	251.121	-248.902	-0.0912291	0.190607	-3.08403	255842				4588	119.499	110.794	56.9375	136.622	7588.29	7374.51	0.0135738	-0.401697	-0.163766	-286173				3049	171.778	118.009	248.679	124.112	154.04	-132.923	-0.224524	-0.308512	2.30329	-46122.1				5120	60.3116	52.0975	313.684	78.6032	421.497	-417.929	-0.0236833
4551	107.052	25.2226	155.78	36.5701	45.2332	6.94019	-0.125437	1.80026	-3.06617	-19747.9				4589	118.855	110.794	79.9969	126.366	7583.87	7088.34	0.066445	-0.419953	-0.0564572	-7.1045e+06				3050	157.982	118.009	248.932	123.942	213.014	-179.045	-0.225869	-1.05743	2.6567	2945.08				5121	54.5297	52.0975	313.851	79.0016	178.73	-165.07	-0.00357437
4552	109.784	25.2226	155.788	36.5885	61.1858	-12.8077	-0.164884	1.52697	-2.97453	24699.8				4590	118.317	110.794	80.0204	126.315	21.977	-16.1668	0.0646674	-1.17977	2.70603	26996.8				3051	154.451	118.009	249.028	123.494	189.674	-176.1	-0.228577	-0.964058	2.55816	52190.8				5122	56.8907	52.0975	313.404	78.0776	247.318	246.582	-0.0032683
4553	119.037	25.2226	155.789	36.7738	23.6903	11.8921	-0.202264	2.24337	-2.9949	-15884.3				4591	115.467	110.794	80.0249	126.298	14.995	10.83	0.0611365	-0.750104	0.0136556	-6974276				3052	151.43	118.009	249.292	123.423	146.732	-123.909	-0.251118	-1.15461	2.55223	171273				5123	61.3239	52.0975	313.546	78.2356	180.168	177.981	-0.0258654
4554	115.857	25.2226	155.739	36.6503	32.5618	-3.99227	-0.177839	-1.30568	-2.99939	216791				4592	115.83	110.794	80.057	126.281	7570.84	-6963.45	0.0590717	2.71912	-0.0191781	6947522				3053	146.224	118.009	249.226	123.046	173.869	47.3635	-0.243746	-2.54026	2.44803	154944				5124	60.4931	52.0975	313.611	78.6414	118.89	118.614	-0.00912999
4555	110.743	25.2226	155.817	36.6691	221.859	212.798	-0.138527	-2.80803	-3.0948	1940.05				4593	115.472	110.794	57.0076	136.646	33.8731	-15.9239	0.0135072	0.656786	2.71699	7.01813e+06				3054	157.772	118.009	248.815	123.095	309.895	202.308	-0.244433	2.93579	2.07631	173866				5125	58.4629	0	313.63	78.623	37.8814	26.6455	-0.00257345
4556	105.939	25.2226	155.04	36.4081	227.948	214.738	-0.0736533	3.08587	-2.85521	-229184				4594	110.794	110.794	80.1464	126.349	7605.04	7002.2	0.0605	-0.418607	-0.0177625	-7.03198e+06				3055	160.963	118.009	248.215	123.258	415.025	376.174	-0.241663	2.46396	2.02782	-92153.5				5126	63.5931	0	313.728	78.6883	244.694	17.8812	-0.0170372
4557	94.6874	25.2226	155.059	36.7114	94.2075	-14.4459	-0.19822	1.57036	-2.98808	16938.9				4595	115.427	113.197	80.1689	126.341	38.0321	-29.7721	0.0620942	0.243849	2.71382	57780.3				3056	172.009	118.009	247.737	123.962	316.92	284.021	-0.259423	2.13057	1.67088	-203628				5127	62.3625	0	313.314	77.8709	211.042	-105.547	-0.00615214
4558	90.5016	25.2226	155.04	36.7222	45.8886	2.49303	-0.155883	-1.55015	-3.06659	19790.6				4596	116.36	113.197	80.2695	126.38	28.027	28.0082	0.0655967	-0.0468162	-0.010236	-24110.4				3057	176.956	118.009	247.654	124.153	84.568	80.3925	-0.23316	1.32642	1.64197	-19979.6				5128	61.3427	0	313.475	78.0318	405.887	-382.71	0.000757144
4559	85.696	25.2226	155.062	36.5585	103.651	22.2836	-0.104001	-2.49567	2.4334	14334				4597	118.493	113.197	80.2622	126.337	17.2987	3.89785	0.0607817	-1.31668	0.0268403	-22085.6				3058	172.508	118.009	247.805	124.236	186.979	60.4129	-0.210094	0.421969	1.66376	19895.6				5129	54.3329	0	313.775	79.143	279.402	279.103	-0.0128569
4560	88.5272	25.2226	154.764	36.5142	47.785	36.6177	-0.0516061	1.72255	2.42028	-49521.1				4598	115.404	113.197	80.284	126.324	20.1916	-18.1877	0.0589849	-0.88592	2.70496	32431.5				3059	167.633	118.009	248.222	124.408	302.398	80.3085	-0.204559	0.535794	1.83779	-249554				5130	59.9198	0	313.724	78.9293	131.259	-131.12	0.0120285
4561	96.1651	25.2226	155.038	36.7159	125.959	-12.9034	-0.157941	0.740015	2.41343	-92917.4				4599	117.318	113.197	80.3048	126.285	28.2807	14.2437	0.0563601	-1.43688	-0.393908	-10945.7				3060	155.383	118.009	248.672	124.75	280.106	-169.246	-0.218416	-0.229931	1.98965	-157399				5131	59.4431	0	313.698	78.7122	90.2857	88.6846	-0.0215958
4562	106.074	25.2226	155.074	36.7973	160.705	-105.821	-0.242134	-1.59836	2.39524	103362				4600	119.206	113.197	80.2965	126.231	13.0544	3.29802	0.0531006	-1.20995	0.105445	17036.6				3061	139.622	118.009	249.131	124.195	328.903	-326.645	-0.19678	-0.756262	2.26806	165056				5132	55.2418	0	313.757	79.2285	105.278	105.165	-0.0188793
4563	106.054	25.2226	155.023	36.1804	5.044	-2.45919	-0.00234049	-1.81964	2.38347	1878.82				4601	116.516	113.197	80.3201	126.244	20.3353	20.3346	0.054417	0.0107913	0.00215564	-28346				3062	141.307	118.009	249.469	123.998	174.271	-161.588	-0.204492	-0.987004	2.53845	103100				5133	56.2713	0	313.832	79.0365	193.735	-191.574	-0.00450429
4564	102.18	25.2226	155.07	36.781	39.8222	-0.580367	-0.219024	-2.30992	2.3879	318027				4602	118.469	113.197	80.3643	126.232	27.9048	-8.01146	0.0483833	0.861799	2.72379	9967.71				3063	129.542	118.009	249.451	123.71	136.977	-58.4886	-0.214054	-2.18147	2.08975	113613				5134	56.4828	0	313.517	78.6289	311.788	-310.166	-0.00428277
4565	89.1972	25.2226	154.933	36.0823	330.562	317.446	-0.0312923	-2.99624	3.00431	-37561.8				4603	119.024	113.197	80.3807	126.315	2.69834	1.95625	0.0548044	0.370622	-0.389166	19761.9				3064	145.165	118.009	249.207	123.624	283.9	55.1244	-0.225711	3.1391	1.76372	-23572.7				5135	61.592	0	313.411	78.0863	143.924	-142.209	-0.00999156
4566	67.6388	25.2226	153.98	36.6214	286.406	279.885	-0.0142581	2.60698	2.39318	-337888				4604	115.214	113.197	80.3727	126.235	23.7339	21.7182	0.0482372	-0.82307	-0.40795	-7021288				3065	161.065	118.009	248.505	123.713	372.698	31.5517	-0.235364	2.99776	1.51172	99268.3				5136	63.4459	0	313.355	78.1772	209.711	-37.0487	-0.0156318
4567	61.7095	25.2226	154.112	36.5687	60.314	-58.003	0.0556256	-0.489275	2.3746	56785.2				4605	121.522	113.197	80.4345	126.257	7559.26	-6999.57	0.047684	2.71846	-0.0359088	6976882				3066	165.942	118.009	247.978	123.802	299.176	130.82	-0.24115	2.51946	1.40122	48005.1				5137	63.1335	0	313.629	78.7505	71.9302	65.7251	-0.0109181
4568	63.0129	25.2226	154.157	36.5269	14.0413	-1.21776	0.0179413	-2.25827	2.36729	22429.4				4606	113.344	113.197	57.3975	136.581	28.2219	-22.6879	0.0208248	0.220704	2.72534	-7.57748e+06				3067	174.387	118.009	247.695	124.294	241.661	178.825	-0.256678	2.08654	1.34879	-78544.8				5138	65.8468	0	313.3	77.9438	216.812	-215.712	-0.0102491
4569	66.4096	25.2226	154.082	36.5326	29.2926	21.2116	-0.00423371	-3.11954	2.40262	101220				4607	120.231	113.197	80.5263	126.277	7600.34	-7600.17	0.0479109	-0.422286	2.72609	621205				3068	184.784	118.009	247.581	124.503	103.81	100.28	-0.237938	1.17239	1.43391	139870				5139	59.4739	0	313.442	78.0524	381.979	363.442	0.00217006
4570	66.9344	25.2226	154.06	36.5248	133.99	122.431	0.0202319	1.93425	2.35266	-142409				4608	116.982	113.197	80.5064	126.198	7564.01	-6978.96	0.0442261	2.73357	-0.0121391	7.00251e+06				3069	180.343	118.009	247.829	124.613	301.574	240.151	-0.214705	0.78399	1.43359	-108682				5140	58.0655	0	313.72	79.1459	210.104	123.622	-0.0168607
4571	72.5765	24.4655	153.923	36.95	40.2145	-19.978	-0.0427524	-1.83392	2.35857	-87829.7				4609	118.033	113.197	57.3828	136.282	24.6855	23.5462	0.0443717	-0.0986158	-0.403624	-37493.9				3070	179.673	118.009	248.292	125.212	291.242	131.468	-0.227564	0.293692	1.39615	-99023.5				5141	54.4953	0	313.673	78.7136	151.668	-117.126	-0.0158918
4572	79.8399	24.4655	154.025	36.3953	111.715	-107.808	-0.0859944	-1.08532	2.32155	248902				4610	116.782	113.197	80.5883	126.19	23.4155	-13.9477	0.046269	0.514542	2.72343	7601275				3071	162.339	118.009	248.758	124.894	294.95	32.4449	-0.185447	-0.278011	1.18256	96360				5142	58.8537	0	313.582	78.6596	167.825	160.088	-0.0210789
4573	77.1831	24.4655	154.097	36.6207	152.295	141.094	0.0785204	1.95261	2.33854	5.83567e+06				4611	113.197	113.197	57.4508	136.32	7587.33	7587.33	0.0378783	2.72672	2.72648	-664583				3072	149.507	118.009	249.238	124.943	177.814	128.805	-0.184192	-0.586614	0.174047	-278912				5143	55.4191	0	313.77	79.2645	146.719	-146.049	-0.0248305
4574	61.9894	24.4655	153.836	36.8664	5976.77	5976.76	-0.0916154	2.33708	2.3359	112638				4612	114.529	113.727	57.4427	136.384	7590.1	6922.74	0.0379777	-0.40843	0.0140479	-6856129				3073	135.173	118.009	249.252	124.566	156.752	-150.107	-0.174878	-1.69916	1.15022	-6529.04				5144	62.342	0	313.414	78.2003	184.536	-181.708	-0.0162334
4575	47.0549	24.4655	140.282	50.9748	6090.49	6089.4	-2.05661	2.32871	2.34762	-5733694				4613	116.401	113.727	80.67	126.272	110.201	66.6149	0.0518434	0.909131	-0.012545	-40474.4				3074	133.175	118.009	249.171	124.424	236.648	-156.636	-0.191143	-2.40071	1.58833	102581				5145	63.3542	0	313.546	78.6917	155.792	-155.791	-0.0155622
4576	37.2966	24.4655	139.88	51.6109	368.492	355.709	-2.15612	2.05626	2.32043	-289236				4614	116.906	113.727	57.6684	136.674	39.9484	26.1405	0.0138041	0.88083	0.0233653	6902125				3075	142.999	118.009	248.67	124.033	334.77	-54.0549	-0.185403	-2.62064	1.92957	163402				5146	67.515	0	313.561	78.6985	34.0225	27.7657	0.0016023
4577	33.4569	24.4655	139.709	52.0612	81.4986	66.4726	-2.08815	1.7031	2.32008	-308041				4615	115.273	113.727	80.7548	126.374	7592.5	6928.27	0.0614536	-0.416226	0.00518043	-13771138				3076	153.321	118.009	248.203	123.869	262.384	109.347	-0.1953	-3.01898	2.12326	55960.5				5147	64.7111	0	313.561	78.5793	130.819	-96.3225	-0.0129196
4578	37.6268	24.4655	139.844	51.8802	243.383	-241.568	-2.01976	-0.935353	2.32845	6740.95				4616	117.916	113.727	80.8159	126.442	7565.25	-6842.87	0.0678214	2.73494	0.0339028	3885.25				3077	157.827	118.009	247.802	123.927	190.935	165.307	-0.194984	2.40983	1.88574	5671.97				5148	64.942	0	313.793	79.0675	13.3985	-9.5139	-0.0039948
4579	42.8032	24.4655	140.19	51.4082	246.393	-234.827	-2.14748	-1.14532	2.30388	-5.65928e+06				4617	117.311	113.727	57.5938	136.349	7561.43	-6838.99	0.0400633	2.73736	0.0364549	13543666				3078	160.022	118.009	247.73	124.294	196.016	170.979	-0.198767	1.39948	1.91045	19117.8				5149	60.97	0	313.537	78.6166	31.3647	-13.445	-0.00439596
4580	46.727	24.4655	140.183	51.1321	5896.67	-5894.11	-1.84394	-0.848793	2.32229	5827681				4618	117.857	113.727	57.6426	136.355	7597.8	6704.68	0.0383363	-0.405721	0.0840303	-14304876				3079	174.275	118.009	247.913	124.57	272.62	190.097	-0.18695	0.947197	1.74637	-37594.7				5150	52.6872	0	313.752	79.1638	137.99	-128.679	-0.0113455
4581	57.6624	24.4655	153.18	36.657	73.3793	-66.4293	0.109995	-1.27404	2.3063	6.07951e+06				4619	116.289	113.727	80.8638	126.353	7601.53	-7600.2	0.0635906	-0.40934	2.71354	7.61397e+06				3080	176.869	118.009	248.26	125.032	297.912	152.502	-0.185724	0.588766	1.62216	66918.9				5151	56.3341	0	313.439	78.1672	173.334	-167.984	-0.0172556
4582	48.3449	24.4655	140.255	50.8982	6013.08	6013.08	-1.71143	2.28761	2.28626	-5420471				4620	120.244	113.727	80.8877	126.27	15.5528	13.7779	0.0612782	-0.395049	0.0873591	-6.89109e+06				3081	164.055	118.009	248.739	125.122	313.447	219.421	-0.160794	0.457559	1.25292	-87672.5				5152	59.5647	0	313.552	78.6218	155.576	154.898	-0.0100556
4583	40.4128	24.4655	140.012	51.768	611.18	592.605	-2.16339	2.05239	2.29956	-7964.84				4621	121.131	113.727	80.9116	126.333	7580.18	-6877.31	0.067935	2.73762	0.0300595	-692750				3082	147.238	118.009	249.198	125.494	203.694	131.749	-0.171231	0.116808	0.984225	-122238				5153	61.9738	0	313.594	78.662	169.014	168.534	-0.00976721
4584	35.4798	24.4655	139.311	52.7037	617.901	584.64	-2.03332	2.62639	2.29679	-144510				4622	118.605	113.727	57.6543	136.202	7570.13	-7570.06	0.0430388	2.74154	-0.404228	14780010				3083	138.978	118.009	249.413	125.201	240.982	9.51083	-0.1537	-1.21976	0.311557	-115227				5154	54.4119	0	313.584	79.1843	155.889	151.623	-0.0235404
4585	26.0087	24.4655	138.22	52.7828	446.521	440.131	0.218171	2.11819	2.28757	-279170				4623	116.307	113.727	57.6704	136.161	7607.99	7209.95	0.0486522	-0.402463	-0.077557	10733.9				3084	128.093	118.009	249.474	124.739	179.158	-105.716	-0.140286	-1.52474	0.677204	-33176.9				5155	53.154	0	313.568	79.181	103.676	-102.28	-0.0242491
4586	35.5014	24.4655	138.537	53.9747	328.897	160.961	-2.00482	1.22638	2.28578	-317930				4624	121.317	113.727	80.988	126.269	7599.99	7220.68	0.0613074	-0.396307	-0.0790375	-14795502				3085	120.174	118.009	249.441	124.604	180.336	-138.893	-0.153739	-2.3948	1.43845	178870				5156	62.1121	0	313.458	78.8625	68.9902	67.5632	0.00997024
4587	25.2226	24.4655	138.59	53.8147	159.849	-156.969	-1.89628	-0.663071	2.28841	-77651.7				4625	117.506	113.727	81.0401	126.382	7575.19	-7574.82	0.070823	2.73406	-0.397669	1.1506e+06				3086	118.009	118.009	249.033	124.331	308.196	39.9768	-0.166481	-2.61327	2.2292	-12954.7				5157	59.6231	0	313.479	78.9692	84.95	5.70638	-0.00516925
4588	30.5772	24.4655	138.956	53.6467	234.62	-234.62	-2.17063	-0.840876	2.30026	15065.1				4626	117.815	113.727	57.8053	136.277	7568.87	-6424.22	0.0432635	2.7419	0.157447	14038104				3087	129.1	123.668	248.554	124.087	308.823	27.0222	-0.173019	-2.83222	1.96778	157452				5158	61.4117	0	313.683	79.0347	0	0	0.000284209
4589	30.9788	24.4655	139.111	53.2319	221.481	-219.555	-2.16683	-0.970089	2.30346	291251				4627	122.933	113.727	57.7992	136.2	7613.88	7613.88	0.0486558	-0.400046	-0.400379	-318.848				3088	132.409	123.668	248.052	124.018	257.075	184.474	-0.169977	2.86058	2.09012	165942				5159	56.8029	0	313.526	78.6822	0	0	-0.0181111
4590	31.6035	24.4655	139.374	53.0376	120.555	71.6961	-2.09247	-3.0405	2.3088	309452				4628	121.796	113.376	81.1811	126.393	7613.59	7613.56	0.0704457	-0.399644	-0.402084	-7.59485e+06				3089	144.997	123.668	247.73	124.324	350.437	350.416	-0.166725	1.79813	1.80927	-103515				5160	59.4554	0	313.715	79.2296	0	0	-0.0204433
4591	31.5211	24.4655	138.711	53.1914	381.927	381.148	-1.8043	2.3155	2.25164	126527				4629	115.179	113.376	81.178	126.325	22.2679	18.7095	0.0624629	-0.673496	-0.10035	8941.39				3090	153.767	123.668	247.789	125.156	259.984	246.901	-0.190372	1.3286	1.64719	-123828				5161	59.3092	0	313.647	78.6998	0	0	-0.0200072
4592	29.5559	24.4655	138.511	53.9737	523.875	507.675	-2.01829	1.88758	2.13692	17053.1				4630	117.06	111.023	81.2391	126.347	27.6549	27.6508	0.0679854	-0.397378	-0.414536	-10929.3				3091	154.887	123.668	247.938	125.165	162.531	123.073	-0.146049	0.657489	1.36923	153030				5162	59.2502	0	313.621	78.7313	0	0	-0.0195887
4593	34.9989	24.4655	138.167	54.8507	525.784	524.728	-2.15047	2.19772	2.13434	-139406				4631	118.618	111.023	81.263	126.29	28.2926	16.7216	0.0633954	-1.05872	-0.120249	-15584.4				3092	148.639	123.668	248.218	125.487	289.636	276.102	-0.122211	0.843033	1.14994	-96028.3				5163	56.2671	0	313.515	78.6624	0	0	-0.0151026
4594	33.8859	24.4655	137.483	55.3931	389.843	385.322	-1.91698	2.27938	2.12693	-284715				4632	116.778	111.023	81.2853	126.264	3.40334	1.1372	0.0604372	-1.43011	-0.20001	-8780.82				3093	140.401	109.123	248.58	125.886	206.081	180.074	-0.123755	0.431721	0.939547	-112865				5164	54.1231	0	313.711	79.0028	0	0	0.00712295
4595	38.3761	24.4655	137.322	55.8374	107.675	100.607	-1.99545	1.91069	2.27503	-251408				4633	120.514	111.023	81.2646	126.278	13.4802	-7.64362	0.0584617	1.77475	-0.398942	-7301099				3094	132.355	109.123	248.842	125.774	159.955	67.2092	-0.112148	-0.284762	0.852395	-129007				5165	56.5346	0	313.543	78.7126	0	0	-0.0148558
4596	36.6437	24.4655	137.363	55.7315	157.839	-150.801	-1.85455	-1.217	2.22435	-53940.4				4634	119.346	111.023	81.2762	126.308	7571.03	-7308.74	0.0594818	2.72677	-0.150829	7301264				3095	131.941	109.123	249.092	125.737	124.758	-61.7978	-0.126359	-0.859573	1.22945	-161166				5166	56.0192	0	313.567	78.705	0	0	-0.0204308
4597	33.6522	24.4655	137.504	55.3439	204.784	-204.741	-1.78832	-0.845684	2.27555	2535.4				4635	119.484	111.023	58.1682	136.449	9.68446	-7.47864	0.0265358	0.260456	2.7136	6556058				3096	133.329	109.123	249.113	125.459	250.862	-222.964	-0.136454	-1.79884	1.81885	155824				5167	52.0975	0	313.495	78.8808	0	0	0.0165242
4598	31.326	24.4655	137.816	55.2206	203.306	-202.206	-1.98907	-1.01079	2.23486	95765.5				4636	117.487	111.023	81.3074	126.317	7578.32	6548.58	0.0596746	-0.414227	0.11317	-6.55538e+06				3097	133.714	109.123	248.903	124.922	202.086	-67.1397	-0.138376	-2.19913	2.17459	105389				5168	57.4105	0	313.725	79.0599	0	0	-0.00526641
4599	31.9004	24.4655	137.864	54.7697	119.467	-106.44	-1.57719	-1.34033	2.27261	321976				4637	117.196	111.023	81.2928	126.282	12.2099	-6.80478	0.056285	0.564354	2.7263	22915.6				3098	141.59	109.123	248.717	124.914	209.413	38.2488	-0.179491	-2.49824	2.39782	63198.4				5169	62.0405	0	313.623	79.0688	0	0	-0.0124823
4600	33.8247	24.4655	137.907	54.8329	227.409	215.535	-1.61148	1.95657	2.28114	319127				4638	122.705	111.023	81.3418	126.338	22.0865	16.1108	0.0634608	-1.14782	-0.394526	1572.94				3099	155.138	109.123	248.344	124.503	201.74	101.447	-0.167957	-3.08573	2.15357	99888.6				5170	58.4227	0	313.523	79.1361	0	0	-0.0142379
4601	34.9043	24.4655	137.579	55.472	534.663	534.662	-2.14955	2.17653	2.17541	72264.1				4639	118.729	111.023	81.3231	126.215	61.7287	17.6837	0.0516861	-1.66467	-0.384418	-47194.5				3100	149.411	109.123	248.046	124.877	213.253	201.336	-0.175038	2.27039	1.9345	7954.83				5171	54.4413	0	313.612	78.8514	0	0	0.0152551
4602	33.1063	24.4655	136.892	56.298	608.44	606.927	-1.87047	2.22242	2.29297	-251132				4640	117.338	111.023	81.3225	126.134	29.7189	-29.5108	0.0425741	-0.299691	2.72351	8050.16				3101	160.287	106.327	247.887	125.047	212.705	209.291	-0.147985	1.62859	1.80802	102249				5172	60.5088	0	313.619	78.999	0	0	0.0167665
4603	32.0643	24.4655	136.349	57.0846	385.778	355.795	-1.91748	2.69242	2.29556	-197641				4641	120.84	111.023	81.4177	126.186	78.1916	-21.4607	0.0476468	0.872824	2.72165	28026.8				3102	172.919	106.327	248.005	125.584	337.171	311.54	-0.138467	1.24379	1.63622	-84700.3				5173	58.0724	0	313.578	78.856	0	0	0.0148822
4604	27.0368	24.4655	135.734	56.8564	215.952	158.154	1.07555	3.05826	2.30924	-98023.4				4642	120.847	111.023	81.49	126.333	8.43928	6.56613	0.0667214	-0.718371	-0.0391205	-9638.54				3103	168.53	104.997	248.248	126.111	253.241	226.84	-0.12553	0.990789	1.45148	-79515.6
4605	30.3177	24.4655	135.632	57.1445	62.5664	60.131	1.064	2.58706	2.30713	-143548				4643	119.439	111.023	81.4389	126.167	50.2745	-3.0724	0.0507403	-1.69502	-0.0630745	26053.6				3104	156.888	104.997	248.467	126.29	194.285	147.324	-0.0997557	0.578521	1.28864	-54039.2				frame_num	frame_score	min	xpos	ypos	velocity	velocity_along_path	theta
4606	31.1824	24.4655	135.556	56.9662	120.815	-83.4168	0.631004	-1.62525	2.32503	-78657.7				4644	119.44	111.023	81.4692	126.167	23.2993	22.9812	0.0532539	0.250414	0.0849808	-9779.95				3105	144.118	104.997	248.79	126.466	167.952	93.2848	-0.102976	0.125815	1.10774	-35221.7				5053	38.0093	33.307	128.143	66.0353	0	0	-0.194109
4607	34.87	24.4655	135.61	56.7424	264.872	-162.074	0.49265	0.0709176	2.30017	620.621				4645	118.127	111.023	81.5141	126.187	13.7258	13.2013	0.0575885	0.332403	0.055058	-5564.44				3106	138.952	104.997	249.023	126.361	115.134	58.0631	-0.109695	0.0757855	1.118	-203274				5054	37.1704	33.307	128.194	65.9987	0	0	-0.184385
4608	29.852	24.4655	136.437	57.0287	307.773	-161.454	-2.2088	0.215755	2.33878	125146				4646	117.884	111.023	81.5125	126.182	28.7562	7.63682	0.0522767	1.33811	0.036109	16386.7				3107	149.737	104.833	249.173	126.495	148.608	-145.211	-0.140179	-1.41558	1.51179	-164113				5055	36.0279	33.307	128.154	65.8946	0	0	-0.190105
4609	30.2774	24.4655	136.612	56.962	57.8721	-36.3082	-1.99259	0.132459	2.38145	366474				4647	118.824	111.023	81.5362	126.28	37.4881	24.0235	0.0630291	0.993693	0.118476	-1332.66				3108	135.915	104.833	249.099	125.871	358.843	-309.324	-0.139957	-1.85323	1.81995	212180				5056	35.624	33.307	128.111	65.8142	0	0	-0.184016
4610	33.8421	24.4655	136.628	57.0542	402.149	330.166	-2.09299	2.98	2.37237	195771				4648	115.501	111.023	81.5806	126.287	31.5097	22.6908	0.058636	-0.610167	0.156652	-6736886				3109	141.678	104.833	248.839	125.346	228.755	-97.144	-0.152691	-2.28035	1.99345	184820				5057	33.307	33.307	127.975	65.8166	0	0	-0.19104
4611	31.7891	24.4655	135.289	57.1777	545.501	525.937	0.675762	2.66663	2.398	-127440				4649	116.05	111.023	81.6223	126.22	7532.51	-6714.2	0.0532659	2.73478	0.0636434	173944				3110	148.845	104.833	248.603	125.293	189.235	87.6761	-0.170692	3.03718	1.94812	153211				5058	38.7982	38.7982	127.969	65.8156	0	0	-0.176793
4612	31.571	24.4655	135.011	57.8858	425.746	398.497	1.26603	2.03729	2.39701	-14795.1				4650	119.465	111.023	58.5214	136.222	7541.51	-6540.25	0.0434817	2.72129	0.100875	14140833				3111	159.555	104.833	248.212	125.412	256.515	240.887	-0.168563	2.30021	1.94935	-11026.7				5059	39.3704	39.026	127.826	65.7045	0	0	-0.182194
4613	34.0242	24.4655	134.65	58.4452	383.706	383.702	1.32999	2.37392	2.36945	-195912				4651	116.702	111.023	58.6718	136.477	7600.58	7600.58	0.0251877	-0.398878	-0.398396	-7.62523e+06				3112	156.614	104.833	248.033	125.93	229.905	229.86	-0.172911	1.8156	1.83531	-67298.8				5060	39.026	39.026	127.598	65.8079	0	0	-0.183845
4614	31.7345	24.4655	134.091	58.774	193.073	187.79	1.0571	2.61552	2.38106	-280607				4652	117.137	111.023	81.8678	126.382	93.8216	-24.6499	0.070345	-1.82754	0.00910603	-5839.34				3113	169.074	104.833	248.026	126.155	167.706	162.561	-0.147429	1.40816	1.65649	44973.7				5061	45.1573	41.4506	127.585	65.8865	0	0	-0.183955
4615	31.8914	24.4655	134.094	58.7684	93.0525	-92.8166	1.09819	-0.862719	2.35008	-90880.1				4653	115.321	111.023	58.5924	136.175	72.2395	-30.4893	0.0482752	-1.97041	0.0360985	7052488				3114	168.292	100.05	248.123	126.482	224.54	207.535	-0.114126	1.14571	1.53739	-6073.84				5062	44.7134	40.2171	127.282	65.864	0	0	-0.176863
4616	27.5043	24.4655	134.293	58.5384	188.106	-183.697	0.786813	-0.979099	2.37943	71727.2				4654	120.847	111.023	81.7741	126.16	7591.15	7022	0.0478806	-0.398582	-0.00888404	-13592172				3115	162.582	100.05	248.335	126.837	224.074	201.461	-0.0977586	0.899443	1.35257	-27316.9				5063	49.388	40.2171	127.144	66.0623	0	0	-0.165978
4617	30.9531	24.4655	134.444	58.248	118.338	-111.969	0.727682	-0.409303	2.40272	74642.8				4655	117.065	111.023	81.9128	126.354	7562.81	-6570.17	0.0661321	2.73221	0.108741	453239				3116	155.159	100.05	248.588	127.067	186.486	174.144	-0.0916686	0.721127	1.08699	-86486.3				5064	57.0221	40.2171	126.872	65.7988	0	0	-0.144975
4618	30.4578	24.4655	134.655	58.3814	58.9265	-37.3267	0.0203406	0.151375	2.40817	280677				4656	117.144	111.023	58.648	136.194	7577.75	-6116.93	0.0467901	2.73472	0.224492	6.1327e+06				3117	144.901	100.05	248.802	127.247	94.9767	87.6578	-0.0961664	0.644405	1.03955	-225665				5065	52.4457	40.2171	126.651	65.5808	0	0	-0.138462
4619	29.5003	24.4655	134.638	58.2776	245.236	243.35	0.371053	2.31626	2.44035	231452				4657	121.144	111.023	58.7157	136.35	20.2798	15.77	0.0338518	0.789099	0.109176	-21919.3				3118	136.646	100.05	248.841	127.257	152.319	-138.008	-0.111125	-1.43163	1.27299	-157045				5066	55.4376	40.2171	126.409	65.3821	0	0	-0.112714
4620	24.4655	24.4655	134.1	58.982	474.803	474.802	1.19113	2.35387	2.35566	-26849.9				4658	115.434	111.023	58.6956	136.242	62.3108	-6.1493	0.0416668	-1.66921	0.000430818	7.12822e+06				3119	129.599	100.05	248.872	126.745	295.551	-295.053	-0.101654	-1.70592	1.49374	64421.9				5067	59.8494	40.2171	126.421	65.2131	0	0	-0.107796
4621	30.5113	27.6	133.521	59.3993	450.647	447.952	1.07685	2.47663	2.36722	-14991.8				4659	115.975	111.023	58.6953	136.143	7590.54	7122.07	0.0527104	-0.396742	-0.0435746	-27872.1				3120	133.633	100.05	248.708	126.281	254.099	-230.631	-0.112156	-1.9636	1.61116	187612				5068	57.8794	40.2171	126.525	65.1038	0	0	-0.10983
4622	31.6869	27.6	132.918	59.9089	436.703	432.96	1.22607	2.48479	2.35378	-195986				4660	113.727	111.023	82.0321	126.465	7591.48	7094.2	0.0744115	-0.396415	-0.0324543	-7086773				3121	141.553	100.05	248.548	125.962	147.86	-43.0185	-0.132045	-2.76951	1.64767	202027				5069	59.6378	40.2171	126.529	64.7618	39.8653	11.6759	-0.112201
4623	37.3909	27.6	132.368	60.2881	237.983	236.975	1.0081	2.46516	2.37307	-290364				4661	116.831	111.023	82.0378	126.373	28.0524	7.42522	0.0634713	-1.26331	0.0395998	10950.9				3122	153.789	100.05	248.249	126.102	223.784	159.009	-0.14216	2.36476	1.58423	-173337				5070	63.8163	40.2171	126.612	65.0038	72.9897	-61.7104	-0.107381
4624	34.8066	27.6	132.299	60.4055	54.6466	-53.3891	0.764959	-0.453307	2.47334	-140806				4662	116.787	111.023	82.0604	126.376	18.951	18.3761	0.0642191	0.263115	0.016172	6795.39				3123	159.51	100.05	248.016	126.485	232.031	-14.3281	-0.145086	2.0576	0.42501	85988.8				5071	60.8983	40.2171	126.765	64.8225	110.66	-104.081	-0.122366
4625	31.6061	27.6	132.532	60.2083	194.968	-194.195	0.407868	-0.762672	2.46803	-29636				4663	116.159	111.023	82.0988	126.389	26.9095	25.1715	0.0658864	0.273007	-0.0883581	-6343.86				3124	162.656	100.05	247.887	126.785	251.765	71.6607	-0.124763	1.66709	0.384914	95463				5072	63.705	40.2171	126.971	65.0878	108.231	-90.3151	-0.121156
4626	29.1338	27.6	132.769	59.9565	224.242	-223.831	0.776982	-0.709975	2.49217	115533				4664	116.07	111.023	82.1468	126.4	23.0411	18.8277	0.0666758	-0.781289	-0.166913	4729.87				3125	162.151	100.05	247.935	127.32	299.133	167.124	-0.113404	1.40577	0.42778	-31190.4				5073	58.0884	40.2171	126.981	65.1118	36.1756	0.298651	-0.136733
4627	29.9508	27.6	133.099	59.7211	108.303	-108.298	0.781026	-0.727575	2.40446	411345				4665	115.716	111.023	82.1534	126.335	23.6735	23.5575	0.0640766	0.0511069	-0.047939	-3027.22				3126	157.721	100.05	248.051	127.769	202.312	135.933	-0.102684	1.13717	0.303145	-21634.7				5074	56.3429	40.2171	127.004	64.9716	107.888	-103.74	-0.147582
4628	28.6712	27.6	133.039	59.7164	303.076	303.048	0.869377	2.4315	2.44524	248575				4666	114.037	111.023	82.2256	126.404	21.1848	20.5303	0.0699167	-0.148268	-0.397496	-10245.2				3127	149.201	100.05	248.219	127.932	128.726	114.299	-0.0847233	0.456744	0.934729	-17676.1				5075	59.1	40.2171	127.284	65.3053	218.432	-184.119	-0.144055
4629	27.713	27.6	132.333	60.3797	555.981	551.622	0.937585	2.36178	2.48708	-92268.1				4667	115.802	111.023	82.2232	126.325	23.8357	10.2851	0.0612202	-1.53178	-0.407136	-7969.37				3128	133.097	100.05	248.436	127.958	127.56	96.6225	-0.0835024	0.157074	0.868443	-200486				5076	60.2372	40.2171	127.488	65.515	76.4463	-61.6667	-0.142695
4630	32.9769	27.6	131.721	61.0196	462.663	459.354	1.19756	2.35504	2.4747	-57551.1				4668	117.995	111.023	82.2287	126.325	3.42459	2.31577	0.0609157	-0.823658	0.00452074	-543.663				3129	123.668	100.05	248.639	127.999	234.702	-103.864	-0.101587	-1.0935	0.935718	6561.16				5077	55.2842	40.2171	127.529	65.3743	82.3478	-11.6378	-0.148372
4631	36.7157	27.6	131.244	61.4715	402.776	401.803	1.2761	2.53191	2.4624	-125599				4669	116.163	111.023	82.231	126.316	3.04236	1.77211	0.0608781	0.564331	-0.384689	14499.2				3130	139.269	100.05	248.796	127.263	390.375	-97.3024	-0.0940371	-1.41983	0.402873	-75974.1				5078	51.1281	40.2171	127.732	65.3882	76.4676	51.2517	-0.130326
4632	38.3885	27.6	130.62	61.7883	278.061	276.205	1.23809	2.58557	2.46995	-394754				4670	119.581	111.023	82.2372	126.33	16.5918	16.2713	0.0632603	0.0746651	-0.122212	12851.7				3131	131.709	100.05	248.834	126.712	244.82	-173.277	-0.100637	-1.47602	0.881118	93725.7				5079	58.011	40.2171	127.779	65.3223	47.1112	44.3059	-0.117149
4633	36.7047	27.6	130.456	61.9607	122.467	-118.55	0.475946	-0.435861	2.4521	-114607				4671	116.192	111.023	82.2861	126.32	35.0331	29.123	0.0635821	0.324627	-0.264727	-20640.3				3132	139.902	100.05	248.873	126.451	115.326	-79.5508	-0.103493	-2.03275	0.29925	8104.36				5080	53.3632	40.2171	127.835	65.2698	31.9919	31.16	-0.1111
4634	33.6747	27.6	130.99	61.616	233.369	-233.157	1.01295	-0.603364	2.49561	108032				4672	118.964	111.023	82.3479	126.368	15.2155	8.48269	0.0680846	-0.766889	0.212533	4301.35				3133	136.613	100.05	248.663	126.368	216.57	-71.4465	-0.090814	2.19609	0.289094	76709.3				5081	49.2445	40.2171	127.885	65.3306	22.0345	8.46277	-0.0884637
4635	34.2753	27.6	131.097	61.5193	126.658	-125.124	0.63398	-0.804796	2.49257	7019.73				4673	116.765	111.023	82.3226	126.285	14.0148	12.784	0.0587635	-0.817507	-0.395286	15761.5				3134	145.807	100.05	248.45	127.036	433.061	5.26281	-0.104141	1.77038	0.211732	55732.2				5082	53.7734	40.0515	127.893	65.2253	16.6281	-15.805	-0.0932026
4636	28.1533	27.6	131.283	61.3117	118.195	-118.104	0.765759	-0.663805	2.51699	384572				4674	114.932	111.023	82.3799	126.334	48.7399	28.5456	0.0688724	-1.33331	-0.388219	1250.3				3135	142.973	100.05	248.377	127.783	307.74	60.9951	-0.102022	1.62386	0.252586	62888.4				5083	48.3699	40.0515	127.848	65.2893	44.4525	-24.2158	-0.101805
4637	32.2666	27.6	131.407	61.2766	268.933	266.467	0.610539	2.3944	2.52992	337420				4675	116.072	111.023	82.3609	126.127	59.7141	29.7959	0.0537464	-1.43199	-0.383605	-17727.1				3136	140.078	100.05	248.396	128.06	211.628	123.883	-0.0659473	1.1915	0.246052	81490.5				5084	44.6062	40.0515	127.752	65.2699	50.3793	-39.633	-0.0992578
4638	34.759	27.6	130.625	61.9209	603.921	603.887	0.683986	2.54225	2.55288	-54438.5				4676	116.654	111.023	82.4074	126.137	33.3139	12.0688	0.054729	1.03097	-0.169121	-1558.34				3137	125.998	100.05	248.638	128.438	215.654	205.374	-0.057728	0.586521	0.276514	1.14315e+06				5085	51.2589	40.0515	127.68	65.2871	74.5738	-47.804	-0.102069
4639	31.5432	27.6	129.745	62.4121	550.546	549.448	1.08811	2.6039	2.54075	-202508				4677	113.376	111.023	82.4179	126.222	21.3676	10.5104	0.0618225	1.01412	-0.042419	1760.35				3138	135.279	100.05	248.995	128.458	1436.65	1348.52	-0.0424861	-0.00383428	0.348254	-125412				5086	49.2499	39.9289	127.504	65.2648	86.0564	-31.038	-0.105361
4640	38.6704	27.6	129.049	62.8608	348.675	346.94	0.964458	2.4479	2.54767	-187165				4678	115.946	111.023	82.445	126.197	14.3934	12.2708	0.0608941	-0.531401	0.0185969	2750.56				3139	126.909	100.05	253.427	128.42	1393.01	1223.11	3.10351	-0.167594	0.331463	-1.22406e+06				5087	48.9185	39.9289	127.427	65.422	101.617	-5.79817	-0.105754
4641	36.397	27.6	128.852	63.1553	159.933	159.776	0.944645	2.56975	2.52534	-218791				4679	111.023	111.023	82.4593	126.198	22.584	15.0213	0.0618233	-0.99033	-0.147204	-33502.6				3140	124.608	100.05	253.573	127.684	269.522	-0.952815	-3.13499	-1.24204	0.33229	11819				5088	46.5652	38.9385	127.27	65.5104	105.993	-50.9072	-0.0928009
4642	33.7017	27.6	128.601	63.1493	69.209	-59.0155	1.00093	-1.18008	2.51115	-166124				4680	120.081	114.154	82.4863	126.134	18.5119	-18.4813	0.0532795	-0.353181	2.73089	30142.9				3141	125.867	100.05	253.717	127.57	239.74	10.8661	3.09902	-1.21535	0.310104	-1.30921e+06				5089	47.5316	38.9385	127.104	65.5669	27.9125	5.9829	-0.0788971
4643	33.8755	27.6	128.939	62.9419	225.215	-225.14	1.10001	-0.598161	2.51752	135985				4681	120.182	114.154	82.5172	126.177	11.9854	11.6616	0.0566177	0.245795	0.0128268	-29392.7				3142	109.123	100.05	253.851	126.934	1308.05	-1298.35	3.10096	-3.013	0.250464	2448.97				5090	43.9897	38.9385	127.237	65.5974	93.4358	81.5376	-0.0627807
4644	27.6911	27.6	129.221	62.7266	94.0058	-89.1545	1.07715	-0.948366	2.51589	-21765				4682	118.303	114.154	82.5251	126.144	18.4667	-17.731	0.0546025	-0.144063	2.71432	83713.6				3143	122.569	100.05	249.393	127.011	1359.99	-1295.9	-0.0546877	3.019	0.185637	1.32037e+06				5091	49.586	38.9385	127.415	65.5888	49.2301	35.5025	-0.0431639
4645	27.6	27.6	129.122	62.6874	116.757	-110.92	0.309435	-0.909909	2.54923	168564				4683	120.418	114.154	82.5781	126.168	98.8118	65.9826	0.0598821	0.825039	-0.0145624	-6160.34				3144	120.813	100.05	249.352	127.489	285.615	24.4717	-0.0592913	1.60754	0.122526	1.30148e+06				5092	41.4506	38.9385	127.393	65.5467	11.7106	-9.97567	-0.0213335
4646	29.9821	29.3075	129.46	62.4193	64.1151	57.6442	0.83087	2.1097	2.56285	406109				4684	115.981	114.154	82.7486	126.386	89.8271	59.8222	0.0818565	0.772414	-0.0695877	-84458.6				3145	119.793	100.05	249.358	127.962	1357.36	1325.95	-0.0452751	0.304451	0.0889221	-1.10248e+06				5093	41.9718	38.9385	127.377	65.5965	37.3416	15.9561	0.00307056
4647	29.3075	29.3075	129.012	62.8708	466.542	463.754	0.804468	2.48985	2.59923	146494				4685	120.457	114.154	82.7926	126.377	102.995	-24.6364	0.0835895	-1.74144	2.72941	6891.33				3146	116.294	100.05	253.668	128.845	304.262	223.473	3.12864	0.953398	0.207494	-30446.2				5094	50.6189	38.9385	127.503	65.4872	45.7153	-29.0473	0.00920545
4648	32.3369	29.6956	128.224	63.3626	613.481	610.248	0.633591	2.5068	2.60952	-143371				4686	114.154	114.154	82.6903	126.047	76.2027	-17.7451	0.0541482	-1.72457	0.081251	-7014117				3147	124.49	100.05	249.945	128.789	205.331	193.027	-0.00440561	0.000256554	0.3482	1.04901e+06				5095	47.1555	38.9385	127.384	65.4443	84.7873	11.7155	0.00276648
4649	29.6956	29.6956	127.366	64.0834	467.257	466.876	0.724089	2.564	2.60439	-285863				4687	122.885	111.59	82.7537	126.126	7577.4	-7031.86	0.0564369	2.71875	-0.0410649	7.03735e+06				3148	116.126	100.05	254.353	128.845	1366.63	1242.03	-3.06643	0.0334929	0.463811	-1.2547e+06				5096	48.7494	38.9385	127.351	65.7259	155.357	85.0063	-0.0112894
4650	33.5774	29.6967	126.919	64.2131	189.248	181.013	1.04209	2.86601	2.56991	-174021				4688	123.438	111.59	59.6568	136.412	54.9845	5.48405	0.0190376	1.38593	-0.0849649	6883062				3149	115.345	100.05	254.498	128.942	121.42	-12.6672	-3.08691	-1.13442	0.540889	-102589				5097	51.6266	38.9385	127.297	65.9547	117.663	114.841	-0.0175202
4651	31.8019	29.6967	126.759	64.2551	14.7821	6.99215	0.971058	-2.65842	2.54668	-38934.8				4689	118.665	111.59	82.7874	126.306	7569.45	6888.55	0.0729081	-0.408868	0.0185344	-6.87482e+06				3150	106.327	100.05	254.524	128.478	228.036	-115.256	-3.0933	-1.63887	0.461804	46257.8				5098	51.8589	38.9385	127.57	66.0517	16.6691	15.2725	-0.0304873
4652	32.7712	29.6967	126.875	64.1902	42.2251	-31.9427	1.09091	-1.32558	2.52889	-132847				4690	120.676	111.59	82.8085	126.381	31.7252	13.7265	0.0790568	1.10025	-0.0230917	1194.55				3151	112.678	100.05	254.446	128.183	217.46	-68.9983	-3.12315	-1.48978	0.403888	45860.1				5099	51.4472	38.9385	127.348	65.9768	25.4115	-10.5441	-0.0346974
4653	31.1452	29.6967	126.793	64.1186	174.75	-164.789	0.616944	-0.948597	2.53225	-75612.2				4691	124.83	111.59	82.8353	126.4	25.0431	14.921	0.0784084	-0.771935	0.160582	17374.1				3152	104.997	100.05	254.582	127.756	158.303	-23.1382	3.13985	-1.36034	0.357147	80155.1				5100	47.7927	38.9385	127.606	65.9751	88.6819	84.4088	-0.0418468
4654	29.6967	29.6967	127.215	63.7168	240.42	-240.401	0.695627	-0.610254	2.54367	283701				4692	122.131	111.59	82.8683	126.323	40.3341	32.2951	0.0674778	-0.51737	0.12498	-7529.87				3153	105.185	100.05	254.556	127.667	194.599	57.017	-3.12656	1.55506	0.28162	31027.2				5101	43.5283	38.9385	127.611	66.1115	102.778	96.558	-0.0488654
4655	32.3766	31.8986	127.45	63.6593	52.6015	43.2999	0.545269	1.9331	2.53692	345305				4693	122.814	111.59	82.9521	126.334	32.5133	24.7652	0.0692353	0.705005	0.000132097	-17438.3				3154	109.315	100.05	254.592	128.405	321.756	88.0442	3.12387	1.56078	0.267152	46646.8				5102	50.0588	38.9385	127.913	66.1274	194.528	136.583	-0.0284123
4656	32.5555	31.8986	127.153	63.8808	392.107	388.605	0.487458	2.43231	2.56606	181119				4694	121.51	111.59	82.9509	126.393	23.0358	7.32691	0.076053	-1.31114	-0.0640373	-6.70277e+06				3155	108.547	100.05	254.567	128.74	225.085	134.691	-3.11193	1.39771	0.468412	127719				5103	52.3306	38.9385	128.259	66.0881	124.09	96.7655	0.00791259
4657	33.7138	31.8986	126.458	64.5106	578.3	569.724	0.587888	2.4379	2.61033	-19058.9				4695	118.803	111.59	82.9719	126.26	7553.64	-6695.44	0.0638883	2.74336	0.0830858	6.71728e+06				3156	104.833	100.05	254.722	129.144	284.262	262.41	-3.07989	1.09869	0.704031	-63693.3				5104	55.2778	38.9385	128.326	66.1114	108.576	100.849	0.0134441
4658	35.5233	31.8986	125.683	65.1281	552.064	550.665	0.564013	2.52073	2.59195	-146833				4696	122.839	111.59	59.7424	136.157	32.2164	21.8413	0.0425	0.939292	0.113476	39494				3157	117.589	100.05	254.998	129.583	198.814	198.716	-3.05912	0.756693	0.725316	-208407				5105	47.8222	38.9385	128.611	66.1723	154.289	138.86	0.0399845
4659	33.6396	31.8986	124.961	65.5811	403.936	403.832	0.437081	2.57412	2.55139	-329328				4697	122.228	111.59	83.0353	126.346	132.461	61.3353	0.0733327	1.18502	0.0956485	-47595.5				3158	114.381	100.05	255.204	129.599	139.428	-9.69121	-3.04927	-0.74079	0.899569	-45014.2				5106	48.164	38.9385	128.837	66.174	140.102	112.496	0.0608042
4660	38.4776	31.8986	124.548	65.8518	96.8197	74.5032	0.119908	-3.06829	2.52217	-283189				4698	117.175	111.59	59.9085	136.566	17.5767	13.7398	0.00890695	-0.624628	0.0487748	6881296				3159	114.647	100.05	255.341	129.27	243.011	-54.7054	-3.05494	-1.30063	0.497231	21032.1				5107	46.8667	38.9385	129.078	66.1746	88.4016	50.2459	0.0593569
4661	34.9904	31.8986	124.639	65.5574	210.12	-208.686	0.201764	-0.75325	2.50523	1787.66				4699	123.843	111.59	83.0828	126.312	7601.45	6895.04	0.0706193	-0.418567	0.0159627	-14475730				3160	105.365	100.05	255.42	128.818	207.631	-33.6734	-3.0578	-1.23322	0.500479	71994.2				5108	47.88	38.9385	129.126	66.1197	138.678	115.767	0.0478461
4662	38.8419	31.8986	125.058	65.3727	206.962	-206.898	0.362366	-0.674065	2.49224	62995.5				4700	116.149	111.59	83.0593	126.267	7585.22	-7580.69	0.0663852	2.74275	-0.433386	7.58654e+06				3161	111.709	100.05	255.57	128.617	69.7707	38.3208	-3.07298	-0.532941	0.456401	89500.8				5109	45.8126	38.9385	129.225	66.6128	197.532	154.699	0.0343641
4663	35.6448	31.8986	125.178	65.1268	157.041	-143.903	0.325745	-1.0677	2.48584	153896				4701	118.166	111.59	59.7832	136.131	47.1562	5.84777	0.046358	1.05314	-0.393329	6.36167e+06				3162	109.532	100.05	255.62	128.7	177.675	127.822	-3.07295	1.37953	0.61169	34291.9				5110	43.9404	38.9385	129.251	66.7663	94.6313	92.9994	0.0156236
4664	35.4042	31.8986	125.311	64.9141	12.1353	9.9935	0.272549	3.09738	2.49415	330397				4702	117.479	111.59	83.1371	126.404	7599.72	6367.52	0.0797184	-0.399157	0.178285	-6.36271e+06				3163	100.05	100.05	255.683	129.198	360.169	162.114	-3.07756	1.45876	0.354844	199794				5111	40.2171	38.9385	129.494	66.7783	103.084	100.052	0.00617195
4665	34.0136	31.8986	125.138	65.1286	346.905	340.39	0.28117	2.30815	2.50226	244899				4703	119.204	111.59	83.1242	126.286	33.0638	4.80344	0.0691556	-1.28862	0.136382	12538.9				3164	104.477	104.477	255.754	129.893	478.266	361.907	-3.06843	1.38208	0.669549	-57207.2				5112	42.1055	38.9385	129.573	66.8846	43.9288	30.5857	-0.0271432
4666	34.3322	31.8986	124.533	65.7701	591.029	585.289	0.241849	2.3678	2.50728	-43710.5				4704	121.531	111.59	83.1678	126.298	21.4072	17.3424	0.072404	0.217416	-0.409024	-1098.09				3165	116.861	104.347	255.982	130.764	334.693	304.7	-3.06808	1.13642	0.709846	-95331.2				5113	40.9674	38.9385	129.548	66.9142	34.2027	-31.256	-0.0213184
4667	36.4962	31.8986	123.729	66.5054	544.588	541.579	0.307587	2.39948	2.50465	-133090				4705	118.849	111.59	83.1939	126.301	18.9921	16.2443	0.0713148	0.257778	-0.286858	9709.21				3166	115.77	104.347	256.224	130.905	209.754	209.369	-3.02223	0.765765	0.82641	-67527.7				5114	40.2761	38.9385	129.463	66.9123	84.7349	-13.0356	0.00986196
4668	35.3067	31.8986	123.195	66.9969	408.82	408.489	0.481863	2.45373	2.494	-268927				4706	118.886	111.59	83.229	126.314	26.291	25.9535	0.0731813	-0.295794	-0.45621	-8611.22				3167	114.256	104.347	256.486	131.249	150.675	141.841	-3.0135	0.500289	0.844418	-233875				5115	45.1439	38.9385	129.441	67.1754	58.9505	-55.4922	0.0289054
4669	32.0541	31.8986	122.676	67.3706	140.328	139.561	0.0965517	2.57116	2.46657	-288879				4707	118.491	111.59	83.2777	126.276	23.1136	17.3423	0.0721358	-1.15116	-0.428893	-8273.84				3168	111.304	104.347	256.664	131.146	155.789	-92.0335	-3.00372	-1.33876	0.864034	-107958				5116	41.9768	38.9385	129.295	66.8101	165.094	-131.658	0.0517097
4670	33.4501	31.8986	122.802	67.2495	149.358	-149.317	0.333512	-0.726384	2.43871	-83989.6				4708	118.105	111.59	83.2604	126.244	17.1401	9.06842	0.0669213	-1.1946	-0.181309	15707.2				3169	110.349	104.347	256.605	130.743	211.612	-199.991	-3.00004	-1.93957	0.869072	98639.1				5117	45.6294	38.9385	129.08	66.7594	76.1314	-74.0153	0.0797027
4671	38.0584	31.8986	123.048	67.04	240.06	-233.307	0.182615	-0.9348	2.44455	-30107.1				4709	119.544	111.59	83.2987	126.223	35.0618	24.7757	0.0663188	-1.07079	-0.284717	-6316.83				3170	110.664	101.44	256.41	130.488	256.528	-101.352	-3.0288	-1.83072	0.146244	59523				5118	42.9075	38.9385	129.055	66.7283	69.2611	-42.8044	0.112285
4672	40.226	31.8986	123.277	66.6058	275.726	-263.414	0.21568	-0.992513	2.44904	97243.6				4710	120.235	111.59	83.3164	126.141	26.3527	18.4588	0.0621034	0.625154	-0.16961	-4947.56				3171	113.861	98.1536	256.385	129.917	137.857	-41.8293	-3.0192	-1.72382	0.155258	43177.7				5119	41.8765	38.9385	128.963	66.5606	102.34	-95.7393	0.137245
4673	39.6495	31.8986	123.55	66.2703	168.559	-166.17	0.346509	-0.850005	2.46013	313573				4711	115.718	111.59	83.3699	126.274	31.4012	13.5113	0.0717651	1.09406	-0.0319386	-3801.64				3172	107.373	98.1536	256.34	130.034	6.01613	1.34843	-3.05761	1.485	0.140256	89296.3				5120	47.339	38.9385	128.758	66.5601	115.993	-115.549	0.123148
4674	37.0943	31.8986	123.648	66.1837	158.878	147.403	0.503542	2.09408	2.47648	412048				4712	122.38	111.59	83.3644	126.234	9.70973	9.70962	0.0674967	-0.396577	-0.391759	1039.02				3173	105.948	98.1536	256.387	129.937	133.639	90.6447	-3.01895	0.948248	0.12287	143425				5121	47.0406	38.9385	128.579	66.5182	107.082	-106.546	0.124003
4675	37.9399	31.8986	123.286	66.729	568.546	559.451	0.687462	2.29817	2.47728	102847				4713	119.261	111.59	83.3998	126.262	17.8463	10.7486	0.0719364	-0.928727	-0.00429485	-10283.1				3174	109.55	93.9703	256.6	130.396	413.392	234.07	-3.0107	1.08516	0.116272	107019				5122	47.3773	38.9385	128.411	66.4772	57.524	-57.3234	0.116337
4676	35.039	31.8986	122.388	67.5992	664.113	662.297	0.594919	2.40667	2.48063	-191499				4714	120.818	111.59	83.4001	126.186	26.2618	0.465564	0.0651368	-1.96187	-0.408799	-3115.4				3175	117.748	93.9703	257.03	131.156	541.795	341.089	-3.00258	1.04	0.150184	-50618.1				5123	44.8394	38.9385	128.391	66.5559	36.4378	0.743076	0.122485
4677	37.1288	31.8986	121.643	68.2134	470.81	470.799	0.400311	2.39595	2.40305	-115213				4715	121.225	111.59	83.3664	126.181	28.5651	-2.64984	0.0576376	-1.77712	-0.113426	15715.2				3176	113.553	93.9703	257.514	131.953	379.03	290.471	-2.99718	0.876015	0.178366	-166252				5124	44.9995	38.9385	128.431	66.3575	30.6959	-8.73398	0.119714
4678	35.6844	31.8986	121.235	68.6639	359.702	355.585	0.60377	2.26827	2.41972	-264260				4716	120.625	111.59	83.3806	126.093	22.0692	13.0654	0.0508337	-0.945107	-0.00787084	-5733.66				3177	107.129	93.9703	257.839	132.126	135.343	124.219	-2.97249	-0.227883	0.180374	-115633				5125	45.5322	0	128.376	66.4547	49.8719	37.1391	0.0983651
4679	37.3404	31.8986	120.873	69.1324	92.1901	91.3256	-0.0379982	2.53652	2.39946	-330864				4717	123.158	111.59	83.4095	126.121	26.1783	7.3317	0.0485937	1.26537	-0.021562	174.011				3178	106.162	93.9703	257.954	131.851	116.709	8.5866	-2.93194	-1.33064	0.166514	-138693				5126	46.0429	0	128.566	66.4546	98.5226	94.5953	0.100782
4680	35.3122	31.8986	120.982	68.8387	240.89	-239.538	-0.0957445	-0.862785	2.38479	-84490.7				4718	115.845	111.59	83.4068	126.177	33.2293	7.50571	0.0559729	1.15171	-0.191241	-41162.3				3179	110.605	93.9703	257.932	131.748	174.697	-130.106	-2.93978	-2.26108	0.149878	-81610.9				5127	45.9551	0	128.674	66.3165	123.363	123.253	0.105021
4681	37.2996	31.8986	121.395	68.5224	325.605	-324.029	0.0591067	-0.826706	2.41332	124766				4719	116.736	111.59	83.4546	126.222	37.1106	-33.6566	0.0627568	-0.864603	2.71186	41054.9				3180	120.769	93.9703	257.583	131.402	235.752	-211.717	-2.93842	-2.57108	0.115034	45988.5				5128	43.3619	0	128.972	66.3911	154.374	152.673	0.126157
4682	31.8986	31.8986	121.717	68.0402	206.751	-199.262	0.484271	-0.993834	2.41773	313371				4720	120.858	111.59	83.4871	126.082	38.617	7.39836	0.0506666	-1.28588	0.0921437	-4279.39				3181	119.299	93.9703	257.27	131.324	170.162	-165.729	-2.96195	-2.80979	0.10304	100493				5129	45.7754	0	129.188	66.2842	139.896	126.296	0.13594
4683	36.4081	34.1969	121.771	67.9448	114.185	114.109	0.37692	2.38568	2.42224	312062				4721	119.353	111.59	83.4908	126.099	12.9047	3.11898	0.0525416	-1.26235	0.0643366	5575.66				3182	118.28	93.9703	257.047	131.217	81.0136	-65.2359	-2.98193	-2.3915	0.11539	187649				5130	45.7047	0	129.426	66.498	63.1563	46.8077	0.13993
4684	38.1649	34.1969	121.44	68.3013	427.261	426.171	0.506913	2.36039	2.43183	176339				4722	122.611	111.59	83.5001	126.041	9.2035	8.69463	0.0500305	-0.368762	-0.0346739	7795.7				3183	118.029	93.9703	257.073	131.14	128.602	122.413	-2.97798	-0.194764	0.116721	243365				5131	40.0515	0	129.368	66.392	82.1432	82.1403	0.142183
4685	34.1969	34.1969	120.76	68.9476	606.966	602.51	0.487664	2.32232	2.44358	-112122				4723	118.954	111.59	83.5194	126.088	50.9093	16.4903	0.0546535	1.1	-0.140929	-8990.3				3184	114.595	93.9703	257.467	131.134	414.125	365.778	-2.92695	0.635269	0.147233	6.15277e+06				5132	44.1815	0	129.688	66.4173	126.916	126.705	0.140051
4686	36.9612	35.4882	120.059	69.7796	493.209	490.388	0.265515	2.29829	2.4053	-302667				4724	116.595	111.59	83.5771	126.193	23.2778	7.50003	0.0658582	1.17081	-0.0719406	13978.4				3185	114.678	93.9703	258.184	131.959	6569.24	6518.55	-2.93674	0.0418511	0.166159	-99922.4				5133	41.9598	0	129.784	66.312	110.068	109.744	0.136452
4687	41.7165	35.4882	119.667	70.1755	188.282	187.721	1.04178	2.46564	2.38838	-155461				4725	122.823	111.59	83.5496	126.159	32.5444	21.4785	0.0593996	0.835594	-0.0144185	29394.8				3186	118.893	93.9703	279.345	132.051	6475.86	6418.62	0.00186425	0.0335215	0.166579	-6.16472e+06				5134	41.5354	0	130.054	66.4138	90.9601	87.5526	0.12477
4688	37.1651	35.4882	119.569	70.1722	51.0622	32.2597	0.92963	-3.02554	2.37068	-153999				4726	120.035	111.59	83.6499	126.273	53.9855	50.8733	0.0663441	0.442078	0.100868	-28060.7				3187	124.296	93.9703	279.758	132.682	300.201	253.905	0.0193737	0.738929	0.176164	-171123				5135	39.9289	0	130.081	66.3716	21.9963	13.8951	0.118779
4689	42.2235	35.4882	119.498	70.1557	130.139	-121.74	0.397826	-1.13385	2.36898	-102446				4727	118.647	111.59	83.7122	126.236	23.0724	22.8126	0.0658733	-0.304631	-0.154396	-3510.04				3188	118.259	93.9703	280.085	132.725	84.1049	82.7817	-0.0042134	-0.023734	0.153879	-163743				5136	41.8328	0	130.105	66.4671	63.2887	62.3279	0.116252
4690	40.4799	35.4882	119.753	69.7792	228.737	-224.185	0.313906	-0.97568	2.36575	101602				4728	115.409	111.59	83.7232	126.25	37.6978	19.3025	0.0710871	1.02102	-0.0122273	-8720.48				3189	118.4	93.9703	280.038	132.676	102.453	-80.9614	-0.0161538	-2.3319	0.150079	-41786.8				5137	38.9385	0	130.29	66.3992	153.023	66.5816	0.102674
4691	41.4453	35.4882	119.925	69.5244	127.025	-122.583	0.117092	-1.0407	2.36614	226174				4729	115.206	111.59	83.7779	126.343	11.0866	10.582	0.078501	-0.427575	-0.124712	-9185.3				3190	119.383	93.9703	279.85	132.477	156.975	-122.748	-0.0395439	2.61521	0.146611	-24941.1				5138	39.761	0	130.318	66.0039	87.3878	87.3817	0.0862449
4692	39.8095	35.4882	119.967	69.4139	126.698	103.591	0.17557	1.79818	2.41171	309952				4730	116.519	111.59	83.7569	126.235	32.8857	1.39673	0.0686311	-1.64839	-0.120079	11406.5				3191	115.051	93.9703	279.586	132.939	259.941	-147.689	-0.00511805	2.31127	0.136202	35844.7				5139	43.44	0	130.581	66.397	137.269	94.2226	0.0835736
4693	40.4777	35.4882	119.83	69.9358	422.399	413.542	0.0837362	2.18221	2.38735	99013.6				4731	116.421	111.59	83.7694	126.234	16.3234	12.8033	0.0677969	0.510782	-0.158364	-6.59096e+06				3192	123.752	93.9703	279.265	133.117	112.399	-111.845	0.00185958	-3.11288	0.128039	161082				5140	46.9511	0	130.631	66.338	95.6668	95.5096	0.0930217
4694	38.541	35.4882	119.159	70.5668	514.621	512.556	0.481158	2.35845	2.44807	-15726.6				4732	118.381	111.59	83.8043	126.261	7569.13	-6578.16	0.0694585	2.73921	0.115074	6.61034e+06				3193	119.812	93.9703	279.211	132.928	139.014	49.2371	-0.0204424	-1.06445	0.144302	203513				5141	51.4469	0	130.898	66.4338	123.176	114.985	0.0910123
4695	41.9015	35.4882	118.614	71.1461	499.349	496.829	0.921534	2.31606	2.41657	-225061				4733	124.052	111.59	60.5542	136.115	32.6229	32.1742	0.0429989	-0.0711144	0.0949189	43588.4				3194	120.727	93.9703	279.49	132.712	259.304	252.75	-0.0220758	-0.0535374	0.171771	26034.5				5142	53.7196	0	131.009	66.4992	47.114	46.1488	0.102195
4696	38.5102	35.4882	118.03	71.7901	277.764	271.768	-0.259853	2.57501	2.36685	-287677				4734	117.525	111.59	83.9128	126.254	140.792	75.7626	0.0725289	1.07809	0.0754909	-66734.6				3195	121.188	93.9703	280.074	132.882	281.251	278.784	0.00253112	0.0341315	0.166658	-79909.8				5143	60.5534	0	131.052	66.4667	53.8556	53.0692	0.102633
4697	35.4882	35.4882	117.833	71.643	62.3433	-15.9083	0.171449	-2.08703	2.36733	-178308				4735	120.056	111.59	60.7762	136.528	35.7549	9.02807	0.00722526	1.33144	0.0159066	6239167				3196	115.229	93.9703	280.427	132.744	221.371	198.875	-0.0150352	0.631159	0.176422	987.671				5144	58.5425	0	131.184	66.5387	97.8728	97.2823	0.102974
4698	36.4567	36.4567	117.927	71.6093	195.685	-194.216	-0.141118	-0.68885	2.33015	-47790.7				4736	111.59	111.59	83.941	126.369	7594.72	6248.2	0.0797492	-0.413729	0.190918	-6237200				3197	125.196	93.9703	280.67	133.317	343.791	199.862	-0.0159035	1.10862	0.158205	-108575				5145	50.1698	0	131.374	66.5189	150.311	147.663	0.105463
4699	38.9724	36.9355	118.337	71.2284	242.101	-242.007	0.25692	-0.791135	2.32257	114772				4737	117.269	114.285	83.9559	126.35	27.1143	10.9954	0.0780155	-1.12072	0.0325327	-9887.16				3198	121.759	93.9703	280.938	133.769	243.372	91.2869	-0.0286572	1.33794	0.151637	-81503.3				5146	52.8004	0	131.68	66.4672	84.1865	84.1635	0.0992964
4700	38.1726	36.9355	118.495	71.0354	132.484	-127.234	0.281901	-1.08522	2.33881	192989				4738	120.273	114.285	83.9804	126.288	53.3056	1.10819	0.0751841	-1.40082	0.149185	21881.5				3199	118.529	93.9703	280.857	134.106	289.817	9.78359	-0.0505502	1.69361	0.156581	762.505				5147	53.3109	0	131.654	66.5125	27.6062	-25.0602	0.0929721
4701	37.4478	36.9355	118.543	70.8378	67.95	65.7544	0.113144	2.01014	2.26505	331173				4739	114.416	114.285	83.986	126.175	40.2942	22.9897	0.0633956	-0.867501	0.096125	4099.43				3200	119.651	93.9703	280.819	134.728	208.538	10.5461	-0.0272614	1.69366	0.173462	-69406.1				5148	51.6894	0	131.595	66.5031	57.5297	57.1672	0.093005
4702	40.5737	36.9355	118.398	71.2404	407.693	396.928	0.35913	2.15749	2.38781	205698				4740	118.833	114.285	84.0672	126.186	28.9938	27.0891	0.063455	0.383276	0.0187841	-12870.8				3201	114.262	93.9703	280.772	134.796	71.5622	-58.86	-0.0309088	-2.37697	0.159618	-83563				5149	46.6958	0	131.846	66.5201	42.6455	42.5932	0.0835903
4703	39.3387	36.9355	117.79	71.9696	604.494	602.625	0.164351	2.33339	2.41204	-91450.9				4741	119.841	114.285	84.0756	126.211	17.3899	14.2183	0.0658144	0.6736	0.0600671	10139.4				3202	120.394	93.9703	280.647	134.563	169.312	-142.423	-0.0331934	-1.74596	0.824313	7858.54				5150	48.2482	0	131.736	66.5221	71.9761	-58.6192	0.0619015
4704	39.1801	36.9355	117.006	72.6974	511.462	511.174	0.0099942	2.40457	2.37103	-204051				4742	116.759	114.233	84.1125	126.222	27.8336	24.3577	0.0677889	-0.681349	-0.17623	-6442.31				3203	110.605	93.9703	280.674	134.241	225.272	-134.564	-0.0253655	-1.37285	0.838136	69472.3				5151	57.5344	0	131.667	66.3607	27.6404	-0.323524	0.0498936
4705	39.7648	36.9355	116.528	73.1154	307.829	307.123	0.532314	2.36433	2.29661	-265080				4743	115.999	114.233	84.1477	126.153	18.0991	17.9154	0.0613858	0.0420526	-0.100556	-22284.6				3204	120.852	93.9703	280.795	133.827	204.525	-65.0922	-0.0244734	-1.00604	0.888647	203885				5152	70.2858	0	131.751	66.4312	120.692	120.076	0.0320342
4706	41.6785	36.9355	116.275	73.417	60.5422	42.0435	0.13682	1.36263	2.16577	-228280				4744	115.4	114.233	84.1728	126.224	6.06008	-4.36922	0.0659473	2.20401	-0.172002	2437.22				3205	114.23	93.9703	281.039	133.665	155.433	138.793	-0.0280441	0.42065	0.8876	178293				5153	74.1103	0	132.058	66.4556	95.2145	95.2109	0.0116548
4707	36.9355	36.9355	116.57	73.3128	189.023	-186.236	-0.0574312	-1.15494	2.15856	-7153.06				4745	120.004	114.233	84.1357	126.169	39.6064	-1.932	0.0594779	-1.86375	-0.244152	5876.6				3206	111.855	93.9703	281.268	134.038	318.416	317.086	-0.021607	0.953507	0.862107	72147				5154	76.7201	0	132.063	66.4927	82.8938	82.4662	0.00862886
4708	40.7152	37.8031	116.529	72.8406	195.966	-193.39	0.25575	-1.13422	2.16971	-44274.3				4746	124.803	114.131	84.1347	126.098	33.639	3.9446	0.0540053	-1.54024	-0.0869781	14372.5				3207	113.865	93.9703	281.653	134.53	399.005	389.233	-0.0427323	0.939797	0.718034	-17966.1				5155	79.6676	0	132.308	66.5729	148.538	148.211	0.00540556
4709	40.7709	37.8031	116.846	72.7209	237.679	-237.664	-0.175564	-0.953909	2.17631	250732				4747	120.242	114.131	84.1392	126.057	33.4564	18.3171	0.0472688	0.942	-0.0494342	6862.3				3208	109.478	93.9703	282.052	135.112	404.681	371.267	-0.0530512	1.03106	0.621844	-93466.1				5156	78.74	0	132.547	66.598	123.028	122.703	0.0161512
4710	37.8031	37.8031	116.988	72.1944	15.4975	13.0686	0.332731	2.71408	2.14663	399371				4748	121.218	114.131	84.2003	126.188	46.4423	25.1794	0.0592808	1.12405	0.126264	-5319.19				3209	110.412	93.9703	282.346	135.687	317.828	277.801	-0.0500553	1.19781	0.690515	-246446				5157	79.274	0	132.716	66.6135	73.8561	62.3944	0.0270261
4711	38.6447	38.6447	116.799	72.7423	420.737	412.439	-0.000266961	2.08045	2.27939	104164				4749	118.991	114.131	84.2061	126.197	32.7288	19.8602	0.0617905	0.534654	-0.384101	10946.7				3210	105.693	93.9703	282.439	136.099	49.8725	31.3552	-0.0200075	1.65001	0.759099	-174333				5158	71.6475	0	132.767	66.4883	0	0	0.0394618
4712	43.7494	42.1293	116.304	73.4186	518.277	516.603	0.185105	2.2531	2.33348	-85089.8				4750	119.254	114.131	84.2942	126.244	34.3642	30.8069	0.0683089	0.347528	-0.111505	-21108.8				3211	105.637	93.9703	282.333	135.853	143.178	-142.978	-0.0411408	-2.38563	0.808831	-49707.8				5159	67.5252	0	132.861	66.5308	0	0	0.041855
4713	44.7718	42.1293	115.71	74.0831	433.57	431.514	0.483458	2.17478	2.2722	-65345.6				4751	115.064	111.141	84.3138	126.236	10.763	9.69806	0.0692363	0.0468814	-0.401713	-3781.19				3212	107.233	93.9703	282.091	135.771	197.564	-192.686	-0.0142772	-2.06308	0.855824	18048.9				5160	68.542	0	132.943	66.5935	0	0	0.045307
4714	42.1293	42.1293	115.483	74.6081	366.173	366.168	0.858589	2.12797	2.12284	-276228				4752	117.08	111.141	84.33	126.245	33.7223	5.91687	0.0686829	-1.34708	0.0473482	8558.65				3213	106.896	93.9703	282.022	135.273	220.671	-174.637	-0.018211	-1.63434	0.84954	180808				5161	68.1412	0	132.837	66.4474	0	0	0.0461244
4715	45.0464	43.1612	115.064	75.1191	111.431	89.94	0.328261	2.60091	1.9694	-173682				4753	116.835	111.141	84.3387	126.126	26.1822	14.4755	0.0576266	-0.963887	0.0210971	-1197.65				3214	104.347	93.9703	282.045	135.037	79.1509	6.17073	-0.0162726	-0.656996	0.83576	213151				5162	70.2713	0	132.905	66.4993	0	0	0.0314855
4716	45.5362	43.1612	115.164	74.7993	181.694	-83.7416	0.428488	-0.0893023	1.9605	-140677				4754	114.285	111.141	84.3798	126.174	18.492	13.2779	0.0610106	0.805721	0.0359	8234.16				3215	108.464	93.9703	282.231	135.112	219.472	219.322	-0.0183484	0.747976	0.785013	148609				5163	72.6793	0	132.876	66.5027	0	0	0.0211012
4717	43.3554	43.1612	115.667	75.0651	225.817	-224.419	-1.6552	-1.17834	2.07458	-56701.9				4755	117.558	111.141	84.3814	126.171	22.4568	21.512	0.0605499	0.491735	0.200642	9377.35				3216	111.55	93.9703	282.581	135.535	369.129	367.931	-0.021315	0.774174	0.693593	75995.9				5164	80.4357	0	132.752	66.1941	0	0	0.0146931
4718	43.6378	43.1612	115.452	74.1038	353.835	-281.121	0.438137	-1.70912	2.08509	237767				4756	117.555	111.141	84.4458	126.209	31.318	30.8894	0.0668393	0.435781	0.27014	-31632.9				3217	108.449	93.9703	283.111	135.972	451.334	443.927	-0.041261	0.830286	0.648867	-96650.9				5165	83.6791	0	132.756	66.5626	0	0	0.0143513
4719	45.4384	43.1612	115.505	73.8969	51.0713	-43.3536	0.639417	-0.49264	2.09203	262024				4757	115.965	111.141	84.476	126.215	23.295	-0.743502	0.0669546	-1.56644	0.0362823	2086.82				3218	110.556	93.9703	283.596	136.645	385.615	347.276	-0.0397574	1.06745	0.617745	-204853				5166	84.7601	0	132.672	66.6966	0	0	0.0176719
4720	44.2423	43.1612	115.602	74.0233	241.017	218.67	0.961789	1.61923	2.05325	373273				4758	119.679	111.141	84.4461	126.131	17.3971	1.34332	0.0583239	-1.3777	0.115808	18325.3				3219	101.44	93.9703	283.731	137.098	178.235	142.423	-0.0395003	1.32881	0.683776	-228540				5167	85.3044	0	132.615	66.834	0	0	0.0262744
4721	43.1612	43.1612	115.466	74.6993	609.48	591.943	1.33095	1.61767	1.85813	-22676.1				4759	117.228	111.141	84.4871	126.158	22.2471	19.6686	0.0600639	-0.263164	0.223066	-3403.09				3220	98.1536	93.9703	283.738	137.222	86.8552	-86.1169	-0.029485	-2.50569	0.766392	-105046				5168	81.4704	0	132.653	66.8185	0	0	0.0310347
4722	49.1715	44.9873	115.507	76.0527	591.246	569.267	2.4989	1.71738	1.99089	-233823				4760	118.583	111.141	84.5177	126.112	16.3501	16.2656	0.0600815	-0.0897299	0.0120355	2167.28				3221	98.5521	93.9703	283.498	136.926	196.506	-191.163	-0.0460378	-2.07054	0.837333	-21133.3				5169	80.6084	0	132.428	66.8023	0	0	0.0436938
4723	48.6272	44.9873	115.178	76.649	339.559	335.444	2.42646	2.22181	2.06597	-150885				4761	117.164	111.141	84.5414	126.153	22.7908	18.4328	0.0615127	0.744439	0.115727	539.553				3222	102.908	93.1112	283.424	136.647	237.844	-212.296	-0.0388833	-1.85158	0.822272	81041.6				5170	78.5526	0	132.309	66.7016	0	0	0.0532944
4724	47.4048	44.9873	114.821	76.953	188.599	184.559	2.2248	2.17004	1.96267	-31215.1				4762	115.775	111.141	84.5736	126.163	21.3194	18.9724	0.0630428	0.594687	0.121042	31956.4				3223	93.9703	93.1112	283.278	136.164	171.085	-131.255	-0.0505538	-1.62005	0.825195	315373				5171	71.928	0	132.254	66.6462	0	0	0.060256
4725	48.8958	44.9873	114.823	77.1681	154.421	153.344	2.82287	1.8293	1.94752	-380500				4763	116.418	111.141	84.6003	126.193	73.0079	50.9288	0.0607126	1.04823	0.249444	-981.926				3224	111.167	93.1112	283.396	136.078	184.327	184.118	-0.0425161	0.846332	0.798697	168084				5172	71.4675	0	131.962	66.5689	0	0	0.0620376
4726	44.9873	44.9873	114.69	77.4507	324.363	-227.157	-2.23205	-2.15798	1.77857	-249468				4764	115.458	111.141	84.695	126.374	62.0667	49.9469	0.0760605	0.757361	0.121783	-62732.7				3225	109.707	93.1112	283.685	136.624	360.535	352.202	-0.0103054	0.965913	0.75049	70487.9				5173	75.198	0	131.982	66.5456	0	0	0.0462955
4727	46.1189	46.1189	114.224	76.268	527.84	-476.625	0.449739	-1.82425	1.7615	320755				4765	114.505	111.141	84.7506	126.335	62.2638	-12.7859	0.07342	-1.61565	0.161963	18436.1				3226	119.851	93.1112	284.08	137.066	426.937	422.69	-0.0261478	0.828961	0.687797	75058.9
4728	47.3613	46.9411	114.248	75.7474	156.818	-155.87	0.452865	-1.31998	1.71158	287488				4766	116.548	111.141	84.6857	126.167	5.65028	5.65026	0.0599405	0.0228637	0.0201853	38337.1				3227	110.543	93.1112	284.647	137.673	501.941	497.749	-0.0313227	0.810676	0.681335	-150061				frame_num	frame_score	min	xpos	ypos	velocity	velocity_along_path	theta
4729	50.3034	45.4827	114.354	75.7617	288.708	131.618	0.556019	0.559625	1.65705	611792				4767	119.024	111.141	84.7695	126.335	84.1912	43.9873	0.0736139	1.05532	0.0342684	-28651				3228	113.682	93.1112	285.232	138.279	366.111	347.688	-0.0250886	0.939536	0.620952	-257071				6031	57.7589	30.9681	124.02	146.999	0	0	0.32166
4730	47.0762	45.4827	115.064	76.2583	816.946	743.41	2.22992	1.19163	1.61917	234281				4768	120.393	111.141	84.8241	126.411	18.2407	15.3363	0.0755449	0.579957	0.00787281	-7388.85				3229	112.744	93.1112	285.367	138.659	108.845	90.6168	-0.0222409	1.29785	0.710718	-188256				6032	57.1548	30.9681	124.273	146.798	0	0	0.323464
4731	53.7645	43.1356	115.362	78.2914	978.593	977.691	-2.82469	1.58729	1.54435	-591009				4769	115.647	111.141	84.8203	126.369	29.4954	7.94749	0.0700877	-1.2001	0.0978731	10213.6				3230	110.606	89.1829	285.33	138.628	98.6046	-97.6394	-0.0261782	-2.25724	0.744326	-98086.8				6033	59.0943	30.9681	124.584	146.577	0	0	0.289796
4732	59.7054	43.1356	115.01	79.5198	630.511	386.683	-2.92606	2.47157	1.56099	-310600				4770	120.528	111.141	84.8597	126.32	18.6576	18.1611	0.0690143	-0.181737	0.0494779	-1751.33				3231	114.482	83.3855	285.159	138.404	196.965	-195.726	-0.0246065	-2.2717	0.75768	-20091.6				6034	57.1063	30.9681	125.102	146.408	0	0	0.261658
4733	57.3321	43.1356	113.715	79.5966	413.191	76.0823	0.0419533	3.03834	1.65273	-170076				4771	119.814	111.141	84.8815	126.357	33.7858	16.4098	0.0702236	1.0898	0.0261653	-20515.8				3232	111.007	77.91	284.907	138.126	219.812	-215.818	-0.0271526	-2.18187	0.768787	45634.7				6035	52.1412	30.9681	125.538	146.602	0	0	0.15468
4734	53.2443	43.1356	113.64	79.6618	102.349	-93.9939	0.12719	-1.93156	1.6169	-123735				4772	121.071	111.141	84.9118	126.419	35.6645	-4.10606	0.0733537	-1.72845	-0.0422656	8060.98				3233	101.446	76.1711	284.738	137.804	198.204	-170.183	-0.0215804	-1.79968	0.803696	211677				6036	54.755	30.9681	125.702	146.775	0	0	0.0538975
4735	55.1058	43.1356	113.594	79.2774	218.577	-217.729	0.491873	-1.43732	1.61614	196788				4773	117.208	111.141	84.8628	126.24	31.2255	3.95492	0.0560197	-1.48784	-0.0440376	30965.3				3234	101.334	71.1582	284.757	137.483	75.9716	41.4936	-0.0353471	-0.194753	0.798255	254553				6037	49.5464	30.9681	125.736	147.058	0	0	-0.0260873
4736	56.1434	43.1356	113.737	78.9397	335.194	-20.9408	0.569878	-0.0134637	1.61985	-20859				4774	120.269	111.141	84.9204	126.316	45.6514	34.9202	0.0643527	0.726001	0.0261408	-19614.4				3235	116.289	71.1582	284.987	137.755	298.67	296.047	-0.0302154	0.880977	0.748326	131017				6038	47.0933	30.9681	125.775	147.43	0	0	-0.030955
4737	56.2822	43.1356	114.712	79.2623	56.9724	-41.7998	-2.74425	-0.802684	1.59184	-115196				4775	118.046	111.141	84.9766	126.341	28.9408	15.3058	0.069342	-1.01265	0.000878342	-2648.66				3236	120.273	71.1582	285.391	138.251	442.505	427.064	-0.0362011	0.969504	0.704553	4358.55				6039	51.689	30.9681	125.897	148.038	0	0	-0.0116898
4738	53.7555	43.1356	113.869	78.8031	357.661	-156.996	-2.00959	-2.65905	1.59891	363609				4776	118.261	111.141	84.9715	126.234	24.7041	12.6571	0.0576129	-0.987419	0.0454597	23436.5				3237	119.059	71.1582	285.821	138.972	442.178	431.422	-0.0156117	0.926769	0.705752	-154783				6040	52.3848	30.9681	126.217	148.525	0	0	0.0529825
4739	55.7304	43.1356	113.655	78.7091	208.806	206.614	-0.0945497	1.69874	1.5537	282579				4777	118.872	111.141	85.022	126.272	37.4202	36.0936	0.0604459	-0.1548	0.112262	-6479.76				3238	122.869	71.1582	286.275	139.43	278.997	276.639	-0.00638041	0.878027	0.747945	-204702				6041	48.9051	30.9681	126.442	148.813	0	0	0.120865
4740	56.3296	43.1356	113.78	79.4934	489.258	489.193	0.0362446	1.4601	1.47634	121345				4778	116.974	111.141	85.0947	126.215	30.7016	29.6139	0.0553805	0.342339	0.0753518	-18354.6				3239	123.281	71.1582	286.415	139.687	72.0809	71.9371	-0.00161362	0.855307	0.792126	-141961				6042	56.4028	30.9681	126.504	148.857	0	0	0.210763
4741	52.5068	43.1356	113.836	80.33	692.254	610.538	0.0248009	0.992375	1.48317	-96324.7				4779	119.963	111.141	85.1184	126.307	28.9384	11.2593	0.0654941	1.14329	-0.0278773	-430.125				3240	117.793	71.1582	286.433	139.611	80.2126	-70.0236	-0.00858728	-1.79389	0.838177	-63964.9				6043	51.0732	30.9681	126.405	148.653	0	0	0.270152
4742	54.1069	43.1356	115.042	81.4256	597.656	514.213	3.06209	0.930563	1.46534	-312972				4780	116.372	111.141	85.1347	126.302	19.8754	10.8292	0.0669104	0.786098	-0.208484	-2685.11				3241	116.668	71.1582	286.356	139.426	137.986	-133.988	-0.00839383	-2.05703	0.843272	-38530				6044	50.3699	30.9681	126.302	148.456	0	0	0.324408
4743	51.8069	43.1356	115.026	81.9276	201.746	201.242	2.53086	1.52336	1.45261	-172512				4781	119.138	111.141	85.1652	126.354	13.8274	8.14406	0.0742136	-1.11562	-0.174619	-2394.41				3242	116.126	70.4813	286.218	139.204	176.517	-172.519	-0.0090894	-2.0367	0.891649	-24065.8				6045	49.1459	30.9681	126.015	148.113	0	0	0.360136
4744	50.6882	43.1356	115.074	82.0973	29.1161	28.7294	2.75939	1.60057	1.4374	-53251.6				4782	117.363	111.141	85.155	126.261	26.6387	5.74965	0.0648441	-1.45033	-0.0970881	2822.85				3243	118.034	64.3953	286.092	138.901	204.821	-196.584	-0.0122276	-1.91087	0.946169	193778				6046	49.8113	30.9681	125.923	147.664	0	0	0.334668
4745	51.7823	43.1356	115.023	82.0246	31.0708	-24.5223	2.91095	-1.05678	1.42359	-114523				4783	117.999	111.141	85.1759	126.265	8.85825	8.5725	0.067521	-0.309045	-0.0543561	-654.076				3244	122.874	64.3953	285.99	138.561	28.7625	-2.80621	-0.020213	-0.698737	0.969779	254491				6047	47.6036	30.9681	125.977	147.222	163.193	8.69912	0.271057
4746	52.0291	43.1356	115.125	82.0071	159.256	-139.045	-2.84133	-1.16195	1.47036	-13986.8				4784	120.069	111.141	85.1831	126.252	17.6124	7.91842	0.0638794	-1.20989	-0.105406	14827.7				3245	124.568	64.3953	286.165	138.839	252.631	251.685	-0.00501991	0.841456	0.928026	131521				6048	44.9009	30.9681	126.172	147.18	160.902	160.89	0.17639
4747	50.5394	43.1356	115.234	81.5375	159.444	-153.032	-2.98213	-1.37126	1.48576	254549				4785	117.811	111.141	85.1966	126.21	24.0239	22.7461	0.0623117	-0.453145	-0.12553	4509.1				3246	127.15	64.3953	286.552	139.189	387.032	383.206	-0.0181137	0.754579	0.8953	84047.6				6049	46.6545	30.9681	126.448	147.478	227.368	204.148	0.0643948
4748	53.3605	43.1356	115.23	81.4862	114.195	101.517	-3.07347	1.91235	1.43668	208054				4786	123.718	111.141	85.2551	126.217	27.6901	27.2552	0.0604316	-0.17487	0.00259534	-8573.73				3247	131.188	64.3953	287.105	139.723	467.254	467.254	-0.0119105	0.855341	0.854241	-102492				6050	45.9786	30.9681	126.538	147.844	296.798	279.027	0.0314333
4749	55.1466	43.1356	115.106	81.8962	327.909	309.571	-2.9994	1.72521	1.38921	159468				4787	116.218	111.141	85.2875	126.194	22.0603	18.6815	0.0585585	-0.653404	-0.0926178	-1451.54				3248	125.803	64.3953	287.573	140.364	371.645	364.762	-0.00107974	1.02533	0.832577	-221737				6051	47.0187	30.9681	126.898	148.36	411.651	408.664	0.0498429
4750	55.0078	43.1356	115.062	82.5662	513.641	469.039	3.03015	1.59548	1.17567	-85221.8				4788	119.694	111.141	85.3135	126.172	17.3595	17.23	0.0538123	-0.31326	-0.191024	-10991.6				3249	127.322	64.3953	287.748	140.782	159.362	143.025	-0.00591317	1.29432	0.837566	-205255				6052	44.3806	30.9681	127.381	148.927	472.858	471.745	0.0615005
4751	51.9422	43.1356	115.064	83.6078	405.554	383.817	2.9407	1.53029	1.20141	-170265				4789	118.172	111.141	85.3425	126.177	8.27382	6.23833	0.055179	-0.697665	0.0190254	-2442.79				3250	122.675	64.3953	287.718	140.875	65.3399	-62.2293	-0.0176514	-2.54779	0.903603	-146026				6053	43.0149	30.9681	127.967	149.517	425.441	423.542	0.0526923
4752	53.0699	43.1356	115.117	83.9169	215.603	213.552	2.56441	1.28925	1.42727	-219920				4790	116.585	111.141	85.3346	126.155	6.9919	3.79554	0.0561367	-0.880053	0.116919	7994				3251	119.491	61.8097	287.567	140.66	208.46	-208.255	-0.0212015	-2.13699	0.960248	-12925.7				6054	40.0216	30.9681	128.53	149.757	345.15	337.857	0.0657949
4753	56.8031	43.1356	115.264	84.2982	51.7129	-6.36816	3.07298	-0.160803	1.53345	-82785.9				4791	114.233	111.141	85.3574	126.159	11.8587	11.7895	0.0540785	-0.0904082	0.0176724	13444.1				3252	112.885	56.1526	287.346	140.289	221.265	-221.181	-0.0342805	-2.15756	1.0116	134167				6055	37.6814	0	128.996	150.032	325.18	324.041	0.0893029
4754	53.406	43.1356	115.287	83.8893	96.1924	-89.154	2.90107	-1.44725	1.30942	-78432.9				4792	119.442	111.141	85.374	126.151	34.797	25.2337	0.0559158	0.944873	0.185356	-2864.29				3253	109.615	51.0852	287.159	140.046	91.0424	-87.0138	-0.0301124	-2.3851	1.05509	145346				6056	37.5868	0	129.366	150.447	238.959	238.502	0.0503709
4755	52.115	43.1356	115.303	83.98	189.209	-167.587	-2.90704	-1.35806	1.30078	-46733.1				4793	117.987	111.141	85.4253	126.253	30.9135	22.3694	0.0641628	0.859073	0.0972986	-37683.1				3254	116.609	51.0852	287.125	140.08	59.1134	58.3322	-0.0147645	0.977515	1.14026	185579				6057	38.3755	0	129.63	150.514	24.9015	-5.08661	0.0844969
4756	53.607	43.1356	115.42	83.2729	228.57	-214.32	3.12866	-1.50286	1.28376	281713				4794	114.779	111.141	85.4413	126.229	25.6268	-15.3137	0.061467	-1.35065	2.72128	27452				3255	119.333	51.0852	287.269	140.209	247.574	243.912	-0.00682844	0.953275	1.12549	157841				6058	40.0433	0	129.396	150.37	209.052	-208.135	0.143275
4757	56.9632	43.1356	115.355	83.2198	83.8454	67.3929	3.13539	1.88308	1.2459	383285				4795	114.131	111.141	85.444	126.169	13.6983	12.1383	0.0579386	-0.479929	0.00197469	14979.3				3256	119.736	51.0852	287.603	140.753	402.066	401.752	-0.00203535	1.0632	1.10271	2832.46				6059	41.3306	0	129.082	150.084	259.59	-259.543	0.167895
4758	53.7182	43.1356	115.334	83.5388	453.602	450.677	3.12748	1.65441	1.54079	167332				4796	118.564	111.141	85.4818	126.208	28.1579	27.1176	0.0606975	0.297451	0.0247813	-10038.3				3257	122.273	51.0852	287.92	141.38	409.704	404.585	-0.00165488	1.20835	1.0501	-91797.5				6060	44.1231	0	128.672	149.896	273.491	-273.356	0.180437
4759	50.0366	42.7699	115.229	84.7266	620.785	618.009	-3.08524	1.45661	1.55122	-175962				4797	120.445	111.141	85.5337	126.197	40.4023	17.0793	0.056278	-1.16287	-0.0285345	29398.1				3258	117.554	51.0852	288.087	142.03	336.984	312.787	0.00197673	1.39531	1.01405	-198408				6061	44.7629	0	128.32	149.584	302.261	-289.998	0.178434
4760	51.5953	42.7699	115.57	85.5946	470.574	442.048	-3.12937	1.13274	1.48271	-269641				4798	118.194	111.141	85.5352	126.084	53.3031	46.4774	0.0444737	0.522174	0.0105381	27673.7				3259	113.306	51.0852	288.116	142.486	131.35	114.379	0.00179114	1.53054	1.01657	-160000				6062	41.8165	0	128.019	149.129	283.505	-246.741	0.185129
4761	51.131	42.7699	115.894	86.147	205.591	172.406	-2.99715	0.786702	1.36281	-230183				4799	114.302	111.141	85.6877	126.285	97.1823	74.1511	0.0619095	0.777489	0.0746504	-57087.1				3260	105.356	45.8266	288.104	142.468	50.6153	-45.6205	-0.00366963	-1.62549	1.06811	-88779				6063	39.6298	0	127.898	148.738	80.1791	-60.2792	0.157613
4762	50.0349	42.7699	116.054	86.0799	73.2373	-57.7761	-3.0833	-1.05966	1.42014	-61938.6				4800	111.141	111.141	85.7661	126.312	19.9005	17.064	0.0694067	-0.527851	0.0126197	-15766.6				3261	104.686	29.4059	288.107	142.318	140.487	-134.399	0.00213281	-1.71863	1.12749	-64880.9				6064	39.9529	0	127.965	148.867	116.398	111.568	0.104378
4763	47.9322	42.7699	116.014	85.9341	133.443	-119.715	-3.02133	-2.06571	1.53346	-243422				4801	113.284	111.714	85.745	126.252	3.31432	1.29744	0.0620951	1.22394	0.0553685	3957.66				3262	107.494	29.4059	288.036	142.005	201.074	-199.28	0.000794435	-1.74332	1.26461	43170.4				6065	39.611	0	128.121	149.056	301.578	294.481	0.0950502
4764	50.136	42.7699	115.842	85.6884	514.281	-363.136	-2.74814	-2.46164	1.46676	-8155.27				4802	117.688	111.714	85.7699	126.322	8.67292	5.25509	0.0673079	0.961438	0.0415625	-503.081				3263	106.907	29.4059	287.992	141.658	156.11	-156.11	-0.0109505	-1.70467	1.43853	85088.9				6066	41.8422	0	128.583	149.659	396.476	386.896	0.0545959
4765	52.2288	42.7699	114.68	84.8563	371.329	-371.292	0.0564049	-1.73175	1.42395	613413				4803	118.7	111.714	85.7616	126.276	21.9411	4.75201	0.0666869	-1.35662	-0.00413176	25353.2				3264	105.377	29.4059	287.966	141.489	71.0277	-71.0211	-0.011389	-1.55499	1.57295	180267				6067	42.5923	0	128.976	150.064	437.602	437.163	0.0732465
4766	46.9411	42.7699	115.644	84.4667	454.204	242.121	2.49635	0.478768	1.48734	346486				4804	118.227	111.714	85.7854	126.25	30.5862	30.1052	0.0651467	-0.163998	0.0135742	31809.7				3265	109.852	29.4059	287.996	141.421	133.166	109.246	-0.0188953	0.998831	1.60756	196833				6068	36.5094	0	129.724	150.569	447.133	446.764	0.0950693
4767	48.5764	42.7699	116.024	85.5537	694.794	588.607	2.97296	1.92065	1.36049	39807.6				4805	120.147	111.714	85.8622	126.259	79.9619	61.915	0.0648975	0.787684	0.102505	-28923.6				3266	109.547	29.4059	288.206	141.862	312.686	306.079	0.00838008	1.317	1.52293	6912.26				6069	43.705	0	130.175	150.949	437.66	436.493	0.0864709
4768	50.2733	42.7699	114.85	86.6423	725.351	628.415	-0.173087	1.99509	1.47216	-146994				4806	118.502	111.714	85.9735	126.439	41.4664	32.9913	0.0821851	0.802128	0.151356	-24353.8				3267	108.874	29.4059	288.258	142.43	313.532	312.991	0.0103058	1.47934	1.42059	-56232.8				6070	43.8794	0	130.875	151.465	461.458	461.038	-0.00494235
4769	50.0073	42.7699	115.029	87.7572	647.185	481.421	-0.587339	0.786262	1.51822	-236565				4807	118.805	111.714	85.9583	126.358	9.56912	8.6375	0.0670938	-0.38929	0.0556357	-1356.65				3268	103.639	29.4059	288.302	142.903	261.497	256.759	-0.00494636	1.5503	1.35964	-20239				6071	38.5567	0	131.41	151.866	315.283	313.353	0.00751527
4770	47.6203	42.7699	116.374	88.1691	457.867	244.856	-3.04169	0.505471	1.51203	-256214				4808	115.774	111.714	86.003	126.427	7.57714	7.28084	0.0717795	0.30809	0.0275154	-7.27509e+06				3269	100.731	29.4059	288.276	143.301	249.747	236.52	-0.0134589	1.63027	1.30336	-128949				6072	46.8936	0	131.662	152.161	167.368	162.516	0.0528046
4771	50.2809	42.7699	116.364	88.4962	16.0135	-11.3577	-2.92008	-2.49618	1.42777	-217560				4809	116.799	111.714	85.9823	126.366	7563.98	-7267.81	0.0610137	2.74368	-0.117156	7.30171e+06				3270	100.43	24.2572	288.252	143.734	108.488	107.571	0.0351081	1.47048	1.34035	-195174				6073	45.1361	0	131.78	152.284	7.68543	-6.27427	0.0495463
4772	46.9942	42.7699	116.332	88.137	230.078	-228.918	-2.82287	-1.61779	1.42333	-155210				4810	113.121	111.714	62.7596	136.197	36.251	33.8939	0.0471098	-0.495609	-0.133007	7169574				3271	93.1112	14.0374	288.312	143.661	98.2643	-87.6027	0.0323418	-1.23142	1.44003	-66210.8				6074	44.0533	0	131.637	152.161	181.47	-180.813	0.064403
4773	48.9316	42.7699	116.328	87.7301	476.038	-384.128	-2.69118	-2.35632	1.41714	-3373.14				4811	113.988	111.714	86.0886	126.309	7606.12	7203.47	0.0615861	-0.399893	-0.073053	-7.18854e+06				3272	95.7916	5.09045	288.361	143.425	163.066	-153.814	0.0229834	-1.23672	1.56639	94851				6075	47.0406	0	131.265	151.966	316.359	-316.102	0.0875753
4774	47.8997	42.7699	115.21	87.0151	494.165	-387.501	-0.239401	-2.39655	1.41451	611464				4812	118.112	111.714	86.113	126.327	15.7606	14.9304	0.0626794	0.333347	0.00732573	-18.4269				3273	99.7922	5.09045	288.49	143.148	124.655	-58.9625	-0.00256116	-0.406065	1.65743	82579.8				6076	46.9514	0	130.756	151.581	387.604	-373.323	0.114379
4775	51.6627	42.7699	115.117	86.6133	238.127	223.963	0.226282	1.09887	1.44552	456680				4813	118.882	111.714	86.1383	126.326	20.7717	14.912	0.0647248	-0.92052	-0.150503	7613.58				3274	105.99	5.09045	288.743	143.261	94.0487	23.6173	0.00583549	0.342246	1.65921	59928.4				6077	39.9884	0	130.412	150.996	287.332	-229.758	0.16792
4776	49.1399	42.7699	115.57	87.7221	752.083	680.643	-2.05131	1.0148	1.4542	-32067.8				4814	117.118	111.714	86.1549	126.272	22.5883	22.5256	0.0618878	0.228878	0.154324	-4351.86				3275	108.93	5.09045	288.785	143.253	83.5576	83.5457	-0.00581773	1.62692	1.64383	71845.7				6078	37.183	0	130.409	150.688	121.445	-54.6603	0.0833824
4777	50.6729	42.7699	116.441	88.7427	659.458	648.575	-2.80837	1.22928	1.4112	-261313				4815	118.375	111.714	86.2116	126.343	18.2048	18.1737	0.0679948	-0.107198	-0.0487983	-2826.93				3276	112.09	5.09045	288.727	143.539	175.31	155.391	0.0165554	2.07307	1.59173	57308.8				6079	30.9681	0	130.457	150.593	39.8025	-16.5638	-0.000910419
4778	45.4827	42.7699	116.307	89.7933	473.791	387.262	-2.55242	2.16859	1.55462	-401603				4816	117.717	111.714	86.2153	126.265	26.1519	15.3468	0.0594687	-1.00389	-0.0602369	13075.2				3277	107.976	5.09045	288.504	143.765	276.895	212.7	0.0231583	2.23843	1.5436	55611.3				6080	35.5796	0	130.433	150.557	104.897	91.056	0.00922814
4779	50.6308	42.7699	115.552	90.0481	65.1135	-14.3405	-0.0921046	-2.95911	1.53122	-148872				4817	117.04	111.714	86.2584	126.269	28.789	28.4219	0.0602673	-0.0434572	0.116408	-25410.7				3278	95.772	5.09045	288.156	144.264	351.265	268.311	0.0338905	2.25557	1.55402	-103332				6081	38.9427	0	130.603	150.911	271.423	264.94	0.00846563
4780	43.1356	42.7699	116.093	89.7539	266.105	-163.213	1.3177	-0.705488	1.52559	53562				4818	121.468	111.714	86.3111	126.261	23.9906	3.01122	0.0616203	-1.41284	0.0321059	-13259.2				3279	89.1829	5.09045	287.763	144.672	241.837	164.98	0.053267	2.3961	1.57607	-120468				6082	43.4375	0	131.031	151.236	407.185	404.343	0.0191355
4781	47.0503	42.7699	116.227	89.4729	160.654	-109.651	1.50055	-2.58213	1.37904	161436				4819	119.15	111.714	86.271	126.19	23.7777	-10.248	0.0550168	-1.88392	0.132472	35671.2				3280	83.3855	5.09045	287.564	144.811	64.6161	44.5119	0.0522821	2.43594	1.62507	-21569.2				6083	42.4116	0	131.63	151.799	563.855	561.633	-0.0131112
4782	45.1856	41.2083	115.639	89.4697	59.9904	51.7857	-0.113706	0.909602	1.43876	-233746				4820	121.207	111.714	86.2867	126.185	34.9579	25.4232	0.0548237	0.87478	0.118291	14558.6				3281	77.91	4.31935	287.599	144.812	108.914	22.9427	0.0696328	0.28855	1.64711	113938				6084	48.7072	0	132.506	152.401	509.519	507.362	-0.0648103
4783	43.8853	41.2083	116.35	89.6308	182.011	-181.961	-2.40955	-1.6255	1.53963	78389.8				4821	116.202	111.714	86.3457	126.28	53.3842	39.9818	0.0646867	0.839214	0.114885	-59016.3				3282	76.1711	0	287.912	144.914	266.869	136.881	0.0772957	0.696457	1.72868	62059				6085	53.8078	0	132.964	152.85	399.26	398.341	-0.132827
4784	47.0697	41.2083	115.606	88.8639	251.713	-103.571	-0.103939	-2.90521	1.38312	486699				4822	117.326	111.714	86.4056	126.318	22.8008	-19.0345	0.0657225	-0.996583	2.728	11669.4				3283	71.1582	0	288.282	145.382	285.134	198.94	0.10033	0.906929	1.70553	-188496				6086	56.8237	0	133.583	153.183	344.068	343.582	-0.192978
4785	47.3601	40.5661	115.534	89.4343	390.801	383.128	-0.175864	1.53249	1.33401	100925				4823	116.701	111.714	86.387	126.216	41.7551	-7.36514	0.0539257	-1.64473	0.103379	14445.5				3284	84.6005	0	288.497	145.662	116.34	10.4433	0.10727	0.299546	1.78046	-3052.35				6087	57.1064	0	133.915	153.491	193.203	184.28	-0.189118
4786	48.9218	40.5661	115.656	90.1657	504.558	484.053	0.31229	1.09522	1.38129	-31193.2				4824	119.657	111.714	86.3953	126.179	24.4194	7.0804	0.0512225	-1.32162	-0.0450018	49.9792				3285	86.1779	0	288.652	145.497	18.3797	7.39097	0.0729815	2.89961	1.74265	38330.1				6088	56.3349	0	134.019	153.657	0	0	-0.18661
4787	44.4532	40.5661	116.304	90.9295	542.41	452.86	1.26374	0.977749	1.56059	-149169				4825	119.64	111.714	86.4071	126.137	25.5729	7.13038	0.0473956	-1.26133	0.0268969	18883.9				3286	88.0816	0	288.438	145.677	204.779	45.7211	0.092315	3.04814	1.70252	272332				6089	58.7553	0	133.894	153.599	0	0	-0.176158
4788	46.3573	40.5661	116.666	91.6649	322.465	303.692	1.56179	1.18997	1.53288	15028				4826	118.074	111.714	86.4213	126.098	26.2612	26.0143	0.0431607	-0.524578	-0.387354	10509.9				3287	88.8284	0	287.973	145.56	366.898	318.053	0.0999487	2.29412	1.77221	-13660				6090	56.1935	0	133.543	153.438	0	0	-0.121117
4789	46.8399	40.5661	116.704	91.9274	319.505	318.72	1.70445	1.46278	1.53293	-420428				4827	115.433	111.714	86.4828	126.093	50.0159	36.5242	0.0472696	0.784468	0.0323625	-34583.5				3288	86.365	0	287.628	146.594	314.615	304.393	0.255135	2.06307	1.80746	-251228				6091	55.667	0	133.383	153.172	0	0	-0.107932
4790	45.1203	40.5661	116.781	92.7238	196.299	-101.709	-2.29817	-2.73398	1.43375	-233728				4828	116.956	111.714	86.5393	126.216	12.6196	1.94068	0.0583014	-1.40205	0.014353	11010.6				3289	76.7684	0	287.477	146.485	60.2109	53.1653	0.252196	1.38821	1.87683	574290				6092	47.4877	0	133.268	152.893	0	0	-0.0655094
4791	45.5056	40.5661	116.103	91.668	352.111	-335.436	0.214641	-2.01165	1.43892	368183				4829	119.962	111.714	86.4899	126.052	15.6574	12.9513	0.0424345	0.643421	0.0466649	29247.2				3290	76.5037	0	287.665	146.791	693.39	627.455	0.264008	1.49358	1.93321	-701646				6093	43.4066	0	133.391	152.733	0	0	-0.0867912
4792	46.0077	40.5661	116.28	91.6623	205.696	32.7471	-1.61369	0.0460103	1.45693	10771.9				4830	115.884	111.714	86.581	126.247	66.9735	42.1984	0.059215	1.00632	0.117178	-29232.6				3291	70.4813	0	287.655	148.789	111.672	-74.1906	0.489955	-0.334006	1.96343	-466088				6094	43.2768	0	133.377	152.63	0	0	-0.145419
4793	45.0031	40.5661	116.788	91.6995	59.6485	43.5191	-2.2131	2.31095	1.55788	93347.1				4831	117.948	111.714	86.6093	126.24	13.6967	12.9658	0.0592495	0.283466	-0.044703	8932.35				3292	64.3953	0	288.017	146.669	542.159	-540.279	0.178874	-1.24327	1.98162	611843				6095	44.8736	0	133.549	152.691	0	0	-0.158165
4794	45.6495	40.5661	116.146	91.8091	211.424	136.866	-0.319853	2.41659	1.5499	270885				4832	114.026	111.714	86.6249	126.26	40.2763	21.8981	0.0587537	1.10181	0.105852	10336.9				3293	70.3873	0	288.237	147.078	93.6018	71.5643	0.195215	1.23703	1.93747	-79196.5				6096	47.0172	0	133.62	152.913	0	0	-0.155953
4795	46.6441	40.5661	116.26	92.1669	413.456	407.752	0.594867	1.54519	1.37888	128986				4833	119.717	111.714	86.67	126.36	40.7959	32.2351	0.0649126	0.751388	0.0916522	1050.17				3294	74.3892	0	288.119	146.964	92.1731	-7.63221	0.161367	-2.66051	1.96898	103056				6097	52.2602	0	133.853	153.234	0	0	-0.192346
4796	47.077	40.5661	116.182	93.1868	536.796	536.738	0.467707	1.46726	1.48197	-297935				4834	119.681	111.714	86.7242	126.353	35.834	33.2852	0.0640808	0.441012	0.0615764	-6732.01				3295	71.7628	0	287.964	146.936	152.226	95.4234	0.175554	2.71316	1.81987	-2354.27				6098	56.0738	0	134.285	153.521	0	0	-0.183321
4797	48.5645	40.5661	116.445	93.9466	311.739	238.803	0.578199	0.805217	1.50336	-240390				4835	117.932	111.714	86.778	126.411	26.7932	26.5532	0.0699574	0.223639	0.089688	2309.24				3296	72.8691	0	287.657	147.175	145.155	93.0692	0.234644	2.58089	1.70612	-380862				6099	58.803	0	134.973	153.988	0	0	-0.24516
4798	44.6793	40.5661	116.902	93.936	47.8562	-1.58692	1.7504	3.05028	1.44631	-19761.4				4836	111.714	111.714	86.8113	126.372	31.3687	28.8625	0.0661569	-0.341693	0.0607565	-6768202				3297	69.1809	0	287.555	147.193	300.721	-287.793	0.276431	-1.70952	1.72636	459210				6100	58.9109	0	135.396	154.245	0	0	-0.306872
4799	45.4205	40.5661	116.286	93.9611	198.798	-21.3483	0.359577	3.11007	1.43168	-120450				4837	117.219	112.063	86.8765	126.376	7561.95	-6739.34	0.066306	2.73893	0.0681103	6.77658e+06				3298	70.1617	0	287.519	146.182	175.335	171.417	0.157059	1.60817	1.81997	-21337.6				6101	57.6356	0	135.896	154.538	0	0	-0.340325
4800	50.1749	40.5661	116.239	93.9569	155.444	-141.798	-0.203088	-1.34138	1.37807	196615				4838	117.174	112.063	63.6208	136.25	45.7814	37.2362	0.041898	0.633508	0.0125956	6.43996e+06				3299	64.8041	0	287.533	147.777	179.853	150.079	0.324355	1.6406	2.22426	-208035				6102	60.8673	0	136.392	154.772	0	0	-0.39257
4801	46.4538	40.5661	116.404	93.4566	368.819	54.8169	0.210115	-0.0861473	1.33547	-186492				4839	117.743	112.063	86.9995	126.466	7608.14	6477.19	0.075996	-0.399621	0.152622	-6485034				3300	61.8097	0	287.477	146.78	72.2681	-57.9558	0.166941	-1.53898	2.24285	218096				6103	60.7014	0	136.702	154.915	0	0	-0.398789
4802	44.3894	40.5661	117.464	93.8511	135.132	-131.675	-2.49651	-1.55731	1.35759	67169.7				4840	117.052	112.063	86.9831	126.383	23.0558	-7.84089	0.0644154	-1.86276	0.0550455	5017.45				3301	56.1526	0	287.54	147.536	302.032	160.14	0.225941	1.32754	2.33948	-141727
4803	45.5736	40.5661	116.41	93.0062	275.611	-64.5055	0.398565	-3.0909	1.38525	834841				4841	118.093	112.063	86.9774	126.393	20.1938	-2.82343	0.0646313	-1.60115	0.109924	5000.29				3302	51.0852	0	287.719	147.757	18.5251	18.4132	0.233138	2.09475	2.20473	-25863.4				frame_num	frame_score	min	xpos	ypos	velocity	velocity_along_path	theta
4804	49.4983	40.5661	116.547	93.8046	771.051	770.335	0.622545	1.4871	1.44399	10926.1				4842	117.76	112.063	86.9811	126.316	17.2664	2.17685	0.0557809	-1.26618	0.17821	11683.1				3303	54.6548	0	287.51	147.59	122.773	-7.45019	0.184315	-2.60999	2.04168	-73025.2				6031	35.9045	29.4096	320.845	42.4851	0	0	-0.00111321
4805	48.4786	40.5661	116.625	95.5674	781.262	781.261	-1.06544	1.58681	1.58855	-402608				4843	115.26	112.063	86.9947	126.338	14.4104	13.86	0.0581999	0.519978	0.242689	4811.46				3304	61.546	0	287.366	147.55	202.01	-80.4754	0.175496	-1.90723	2.39542	4144.41				6032	32.7279	29.4096	320.634	42.5612	0	0	-0.0165428
4806	48.7795	40.5661	116.505	96.4084	393.264	378.654	-0.574893	1.68339	1.40995	-368447				4844	119.263	112.063	87.0228	126.34	21.1709	18.6714	0.0606211	0.451893	-0.0389451	498.158				3305	67.991	0	287.287	146.954	120.187	-76.3309	0.130872	-1.8303	2.19395	93277.8				6033	34.7247	29.4096	320.82	42.5755	0	0	-0.0111605
4807	47.0594	40.5661	116.478	96.8699	19.0697	10.2067	-0.381282	0.291265	1.29728	-255654				4845	118.059	111.953	87.0582	126.369	21.3767	19.1696	0.0612341	0.610761	0.152341	-14753.5				3306	64.4791	0	287.264	147.163	18.8334	16.9468	0.197336	2.50175	2.05033	7435.82				6034	33.2031	29.4096	320.717	42.3507	0	0	-0.0085409
4808	42.7699	40.522	116.566	96.4267	255.746	-245.447	0.0455588	-1.50427	1.35256	29507.7				4846	119.598	111.953	87.0811	126.381	19.4149	4.41609	0.0638068	-1.43629	-0.0949627	9365.99				3307	68.1354	0	287.237	146.992	32.7929	24.3826	0.196497	-3.00583	2.54489	-86001				6035	40.4623	29.4096	320.737	42.5133	0	0	-0.0165336
4809	47.3498	40.522	116.535	96.0193	216.068	-215.939	-0.0704596	-1.76	1.41606	-43403.8				4847	118.71	111.953	87.0668	126.305	14.7522	13.7821	0.0574706	-0.389937	-0.0252617	12326.7				3308	55.13	0	287.155	147.148	62.1105	-61.6183	0.196419	-1.07796	2.1896	302927				6036	33.4497	29.4096	320.737	42.51	0	0	-0.00491796
4810	47.0784	40.3283	116.43	95.7193	265.122	-259.343	-0.114005	-1.56439	1.36803	202035				4848	114.415	111.953	87.1266	126.362	29.7619	26.1088	0.0648386	0.494129	-0.00654952	-11736.5				3309	45.8266	0	287.335	146.809	241.652	241.309	0.138994	2.21471	2.26803	322421				6037	36.9882	29.4096	320.748	42.7004	0	0	-0.00899472
4811	46.1394	40.3283	116.54	95.1356	85.934	-57.3083	0.191623	-0.919309	1.38151	292706				4849	118.946	111.953	87.1542	126.352	19.0834	14.3723	0.0631203	-0.858861	-0.140876	8705.57				3310	29.4059	0	286.672	147.792	578.596	563.729	0.185097	1.87774	2.10493	-349592				6038	36.1207	29.4096	320.744	42.6743	0	0	-0.00697771
4812	46.8831	40.3283	116.604	95.4915	236.044	235.398	-0.198656	1.41552	1.3415	264526				4850	115.321	111.953	87.1682	126.314	32.1623	23.0779	0.0613769	-0.774654	-0.00413095	1099.53				3311	32.6412	0	286.752	148.648	371.435	214.137	0.266322	1.30667	2.26301	-227426				6039	35.1688	29.4096	320.706	42.6288	0	0	-0.00988917
4813	50.8296	40.3283	116.662	95.913	506.722	499.924	0.0978195	1.57079	1.40681	354389				4851	113.372	111.953	87.2308	126.277	28.1246	24.1774	0.0564289	-0.857504	-0.321302	-3567.74				3312	29.7447	0	286.995	148.987	78.0598	-13.2886	0.307251	0.524176	2.26604	-6135.03				6040	37.6484	29.4096	320.846	42.4093	0	0	-0.00291455
4814	48.8337	40.3283	116.604	97.1806	876.348	854.314	-0.124279	1.23809	1.46281	-158064				4852	117.6	111.953	87.2295	126.243	28.7218	20.6097	0.0541297	0.791023	0.0205242	16319.4				3313	38.557	0	286.977	148.778	64.0027	-19.4236	0.272711	-1.89718	2.50687	-396152				6041	36.1437	29.4096	320.738	42.6223	0	0	-0.0121793
4815	47.8515	40.3283	117.616	98.6739	721.148	696.25	-2.39801	1.12007	1.38361	-494874				4853	118.511	111.953	87.2981	126.345	47.7222	36.9291	0.0634994	0.579552	-0.106372	-8108.4				3314	45.8724	0	286.927	148.785	480.871	-415.576	0.267533	-1.6141	2.0547	415576				6042	39.3275	29.4096	320.607	42.551	0	0	-0.012433
4816	48.1408	39.6235	117.651	99.3444	203.227	201.376	-2.4466	1.14265	1.27774	-248079				4854	113.113	111.953	87.3626	126.33	35.8407	28.8207	0.0629782	0.246785	-0.389796	-25374.4				3315	49.6809	0	286.908	147.177	0	0	0.1249	0	0	0				6043	38.1953	29.4096	320.79	42.522	0	0	-0.0175801
4817	47.631	39.5981	117.897	99.2902	46.7028	-46.7028	-2.66939	-1.83518	1.30562	-93087.6				4855	119.152	111.953	87.414	126.374	30.0032	3.4463	0.0660445	-1.74425	-0.288574	-15273.2				3316	48.3127	0	286.916	147.651	0	0	0.212098	0	0	0				6044	31.4267	29.4096	320.715	42.7026	0	0	-0.00752107
4818	46.0751	39.5981	117.611	99.1941	140.001	-139.79	-2.31214	-1.80647	1.38994	-84587.5				4856	113.497	111.953	87.3454	126.231	41.6429	-11.8269	0.0532361	-1.91135	-0.0525841	18852.2				3317	46.0199	0	286.749	147.465	0	0	0.180129	0	0	0				6045	30.912	29.4096	320.651	42.541	0	0	-0.00972707
4819	47.9492	39.5981	117.788	98.8364	226.789	-224.378	-2.52497	-1.67694	1.31871	-172735				4857	119.565	111.953	87.3676	126.243	13.5378	7.02528	0.0536956	0.978603	-0.0465827	5729.78				3318	35.5382	0	286.621	148.148	0	0	0.242188	0	0	0				6046	34.044	29.4096	320.855	42.6369	0	0	-0.012022
4820	47.6063	39.5981	117.531	98.4424	488.336	-397.113	-2.32476	-2.38843	1.37433	448545				4858	122.055	111.953	87.3705	126.269	26.6437	12.7551	0.0547281	1.10013	0.0285383	-3941.94				3319	24.2572	0	286.524	148.407	0	0	0.244798	0	0	0				6047	34.4915	29.4096	320.701	42.6036	50.9123	33.6993	-0.0149478
4821	46.7888	39.5981	116.601	97.7231	69.5058	51.4319	-0.448211	0.545278	1.28306	575726				4859	121.382	111.953	87.4079	126.322	27.2567	8.81313	0.0594843	-1.26567	-0.0241299	-6142.8				3320	14.0374	0	286.072	148.033	0	0	0.136235	0	0	0				6048	35.0545	29.3437	320.715	42.5409	14.1709	2.98025	-0.0162068
4822	47.762	39.5981	117.729	98.5626	694.131	627.158	-2.34352	0.773984	1.21688	-1872.68				4860	117.352	111.953	87.3978	126.182	38.7868	2.67032	0.0414594	-1.55748	-0.0555861	4936.89				3321	5.09045	0	279.695	157.313	0	0	1.44303	0	0	0				6049	39.0211	29.3437	320.658	42.5846	41.6065	38.154	-0.0135485
4823	44.4306	39.5981	118.255	99.3404	631.206	625.285	-2.6132	1.31446	1.17739	-17717.5				4861	120.335	111.953	87.4096	126.193	9.0124	7.60721	0.0441824	-0.541625	0.0243197	21000.2				3322	6.16897	0	285.842	150.297	0	0	0.289145	0	0	0				6050	37.4994	29.3437	320.583	42.5835	15.4196	-13.2129	-0.013462
4824	45.9614	39.5981	118.262	100.598	635.173	607.568	-2.48667	1.54507	1.24916	-299044				4862	116.417	111.953	87.4236	126.167	30.0195	28.6074	0.0402576	0.249842	-0.0580922	9427.18				3323	9.16435	0	285.645	150.154	0	0	0.252497	0	0	0				6051	39.2129	29.3437	320.652	42.5336	27.9758	-27.1822	-0.0197183
4825	46.4787	39.5981	118.31	101.457	338.254	308.524	-2.5544	1.63959	1.21719	-307793				4863	115.581	111.953	87.5065	126.218	45.8304	38.0346	0.0490714	0.605632	0.0137637	-18068				3324	14.597	0	285.893	149.651	0	0	0.228385	0	0	0				6052	36.7744	29.3437	320.645	42.5136	5.65392	-5.65392	-0.011123
4826	47.3687	39.5981	118.185	101.723	80.027	0.730838	-2.64705	2.83474	1.27307	-150092				4864	114.582	111.953	87.5492	126.254	20.3284	19.9666	0.0526437	0.214201	0.0252721	10217.8				3325	18.4849	0	284.656	151.353	0	0	0.55052	0	0	0				6053	34.0387	29.3437	320.67	42.5403	13.454	8.63611	-0.011788
4827	44.9877	39.5981	118.056	101.538	150.132	-149.361	-2.39944	-1.82083	1.21938	-67212.1				4865	115.274	111.953	87.5728	126.232	40.7455	30.1845	0.0515076	0.775441	0.0389126	-28400.9				3326	15.4877	0	286.241	150.139	0	0	0.368531	0	0	0				6054	31.7701	29.3437	320.618	42.5496	56.6845	39.1291	-0.025239
4828	43.8646	39.5981	118.061	101.238	226.266	-216.573	-2.73481	-2.21649	1.21886	15916.4				4866	115.718	111.953	87.6462	126.349	26.2915	1.78361	0.0635063	-1.5043	-0.00139771	17504.5				3327	17.9039	0	285.489	149.922	0	0	0.290898	0	0	0				6055	32.3635	0	320.63	42.3555	19.4994	-11.0686	-0.0148072
4829	43.1903	39.5981	117.602	100.935	209.891	-200.657	-2.06018	-2.2281	1.21122	171249				4867	120.08	111.953	87.5786	126.145	22.4876	19.2881	0.0422125	0.595192	0.0552156	16180.4				3328	18.7399	0	285.53	149.725	0	0	0.305948	0	0	0				6056	29.4096	0	320.641	42.4888	86.077	14.6834	-0.0222424
4830	45.3035	39.5981	117.633	100.684	30.5962	-29.408	-1.90551	-1.70362	1.15838	320510				4868	115.693	111.953	87.7082	126.391	54.1462	35.4685	0.0700457	0.932759	0.0762126	-20672				3329	14.4518	0	285.122	148.984	0	0	0.149732	0	0	0				6057	29.9671	0	320.651	42.6417	52.923	-42.4924	-0.0109055
4831	41.2083	39.5981	117.588	100.834	332.796	291.101	-1.78402	0.696742	1.20269	303584				4869	116.691	111.953	87.6861	126.29	20.8718	14.7965	0.0610386	-0.892187	-0.109361	719.149				3330	4.31935	0	285.877	149.305	0	0	0.217413	0	0	0				6058	33.3061	0	320.674	42.6623	92.4568	-91.4489	-0.0171991
4832	45.6653	39.5981	118.484	101.396	620.176	594.686	-2.79431	0.91301	1.20071	-13458.7				4870	114.894	111.953	87.7519	126.337	18.5187	15.5157	0.0674351	-0.721841	-0.144353	8138.56																		6059	30.8614	0	320.516	42.3647	57.041	-8.55858	-0.011909
4833	47.5116	39.5981	118.852	102.47	591.273	581.227	-2.79326	1.2094	1.394	-173839				4871	115.767	111.953	87.7324	126.249	23.7344	23.6542	0.0570155	0.0234478	-0.0587725	20935.2				frame_num	frame_score	min	xpos	ypos	velocity	velocity_along_path	theta	vtheta	ptheta	acceleration_along_path				6060	31.6709	0	320.636	42.4758	48.9933	-44.7236	0.00543039
4834	40.5661	39.5981	119.181	103.239	412.736	407.387	-2.89046	1.32165	1.16049	-353823				4872	117.48	111.953	87.831	126.338	53.5597	44.5894	0.0645203	0.607694	0.020534	-33170.6				2859	221.014	221.014	295.577	105.759	0	0	0.283542	0	0	0				6061	38.4006	0	320.584	42.513	38.1749	36.9089	-0.0182301
4835	44.4283	39.5981	119.191	103.803	240.349	53.5648	-2.86586	2.55775	1.21171	-261135				4873	115.673	111.953	87.879	126.351	11.4343	11.4189	0.0698875	0.0706817	0.0186983	-12853.9				2860	233.422	226.776	294.708	105.83	0	0	0.236195	0	0	0				6062	38.8151	0	320.604	42.599	14.3484	11.5699	-0.0117615
4836	40.7986	39.5981	118.512	103.681	208.614	-207.57	-1.99522	-2.03686	1.20484	13458.6				4874	116.619	111.953	87.869	126.341	10.3338	-1.43506	0.0670984	-1.71227	-0.00215626	19755				2861	239.648	226.776	293.723	106.073	0	0	0.210666	0	0	0				6063	38.0395	0	320.563	42.556	1.07888	-0.949946	-0.0117695
4837	42.5133	39.5981	118.879	103.182	281.689	-194.111	-2.99686	-1.17844	1.1526	2752.43				4875	117.024	111.953	87.8741	126.317	23.0033	18.32	0.0648652	-0.740289	-0.0908215	13561.1				2862	241.016	226.776	292.999	106.504	0	0	0.201306	0	0	0				6064	38.3381	0	320.608	42.5978	8.70967	0.895823	-0.0148304
4838	43.252	39.5981	118.871	102.813	194.111	-191.359	-2.97423	-1.64636	1.32663	212509				4876	120.549	111.953	87.9256	126.289	37.082	31.8811	0.0648753	0.644797	0.108771	-14474.4				2863	240.326	226.776	292.767	106.85	0	0	0.219379	0	0	0				6065	40.116	0	320.535	42.5474	29.2635	28.2887	-0.00975402
4839	41.087	39.5981	118.83	102.537	54.7098	21.15	-3.00844	2.4265	1.25263	308567				4877	122.475	111.953	87.9729	126.391	20.1158	17.4067	0.0718124	0.617243	0.0922475	-25306.9				2864	241.37	226.776	292.921	107.122	0	0	0.241774	0	0	0				6066	42.5526	0	320.565	42.6855	27.9273	25.7525	-0.00509342
4840	44.8516	39.0742	118.734	102.933	330.966	329.717	-2.72762	1.12317	1.21008	181844				4878	122.999	111.953	87.9803	126.328	23.2043	-7.90016	0.0651938	-1.85655	0.0616523	13071.3				2865	232.232	226.776	293.271	107.277	0	0	0.266977	0	0	0				6067	39.9052	0	320.558	42.6378	71.7922	15.9181	-0.0105778
4841	44.2883	39.0742	119.307	103.531	518.173	511.561	-2.89859	1.32285	1.16294	52692.9				4879	115.544	111.953	87.9511	126.317	17.2376	5.17114	0.0638354	1.31243	0.0463165	18921.7				2866	229.167	226.776	293.785	107.128	0	0	0.269127	0	0	0				6068	42.3612	0	320.57	42.4463	22.2596	20.601	-0.00619505
4842	50.7796	39.0742	119.158	104.607	564.54	564.254	-1.77623	1.06362	1.09548	-164234				4880	119.264	111.953	87.995	126.384	31.9669	24.0929	0.0721782	0.705148	-0.0120022	695.475				2867	233.841	226.776	294.17	106.645	0	0	0.248362	0	0	0				6069	34.0319	0	320.573	42.7103	41.4215	39.5744	-0.00706218
4843	49.4519	39.0742	120.221	105.176	439.213	400.02	-3.13084	0.684683	1.11035	-296949				4881	114.343	111.953	88.0323	126.386	30.2957	24.7884	0.0683242	-0.784814	-0.172316	9035.18				2868	237.192	226.776	294.204	106.176	0	0	0.205085	0	0	0				6070	30.9447	0	320.594	42.5823	40.519	-40.2532	-0.0154799
4844	46.5961	38.9553	120.292	105.533	106.422	103.071	3.08789	1.41665	1.16504	-235379				4882	112.063	111.953	88.0664	126.312	36.4472	33.8235	0.0640624	-0.507143	-0.125396	-2080.42				2869	246.924	226.776	293.846	106.025	0	0	0.162295	0	0	0				6071	35.8413	0	320.685	42.6341	34.5466	-27.7953	0.00626571
4845	43.0428	38.9553	120.276	105.527	132.481	-132.307	3.09269	-2.0522	1.14064	-103833				4883	113.295	111.953	88.1385	126.327	31.9225	31.7431	0.0668551	0.0224886	0.128553	-22819.7				2870	243.455	226.776	293.155	106.08	0	0	0.123985	0	0	0				6072	33.3888	0	320.527	42.4888	60.8421	-57.5017	-0.0112609
4846	44.0409	38.9553	120.087	105.142	236.208	-236.14	3.07667	-1.95892	1.15861	24394.8				4884	116.677	111.953	88.1728	126.315	23.2167	8.92336	0.0629681	-1.37947	-0.203182	-16103.3				2871	245.503	226.776	292.331	106.415	0	0	0.103749	0	0	0				6073	32.6352	0	320.57	42.4668	87.7371	-36.9664	0.00045029
4847	44.35	38.9553	119.978	104.798	219.356	-211.745	3.10695	-2.18135	1.22443	158654				4885	117.563	111.953	88.1532	126.251	30.737	-7.17992	0.0559695	-1.843	-0.0364333	26324.6				2872	252.61	226.776	291.756	106.698	0	0	0.111319	0	0	0				6074	38.0722	0	320.668	42.7447	39.8949	36.4081	-0.000880512
4848	44.9155	38.8402	119.668	104.543	324.645	-53.0909	-3.06711	3.03388	1.29881	345035				4886	115.174	111.953	88.1453	126.216	30.9734	19.1447	0.0530158	0.819143	-0.0853302	-7023.05				2873	251.124	226.776	291.438	106.968	0	0	0.124928	0	0	0				6075	38.2449	0	320.577	42.5996	73.9977	-73.3181	0.00159268
4849	47.6915	34.3549	118.902	104.914	317.048	291.944	-0.811934	0.924706	1.32533	154153				4887	123.004	111.953	88.2237	126.326	15.3185	12.1216	0.0671052	0.689855	0.0319993	-9121.88				2874	244.77	226.776	291.384	107.301	0	0	0.147949	0	0	-109392				6076	34.3053	0	320.53	42.5406	49.5997	44.5922	-0.00563287
4850	44.3338	34.3549	120.304	105.387	599.739	446.096	2.98455	0.633141	1.36517	-12297.7				4888	115.807	111.953	88.1847	126.249	20.1594	2.99972	0.0618831	-1.57941	-0.157969	14454.4				2875	252.37	226.776	291.51	107.454	116.606	-109.392	0.165646	0.219754	3.00774	-87578.9				6077	37.0332	0	320.652	42.747	72.6331	62.0001	0.00701934
4851	47.1423	34.3549	120.514	106.097	434.684	433.799	2.84061	1.27749	1.21368	-144057				4889	115.197	111.953	88.2231	126.259	18.7721	17.4541	0.0597197	0.297137	-0.0798232	-14119.2				2876	249.659	226.776	291.763	107.386	221.368	-196.971	0.163383	-0.647752	2.96775	-1557.16				6078	37.3505	0	320.595	42.7739	20.0175	-17.8485	-0.00384338
4852	49.3175	34.3549	120.723	106.774	296.141	289.742	2.71876	1.33074	1.12247	-119223				4890	116.313	111.953	88.2445	126.267	4.89259	3.33485	0.0605667	-0.834582	-0.0137505	9834.88				2877	252.11	226.776	292.099	107.009	264.415	-198.528	0.137731	-0.93166	2.93143	139207				6079	38.6846	0	320.589	42.7249	15.3368	11.7253	0.00176556
4853	47.941	34.3549	120.748	107.056	331.52	170.519	2.71108	2.31168	1.28114	-265828				4891	118.978	111.953	88.2341	126.247	13.5291	13.1697	0.0576165	0.278918	0.0479283	9255.36				2878	259.422	226.776	292.289	106.678	141.659	-59.3211	0.108778	-1.3711	2.90922	219073				6080	33.8895	0	320.594	42.825	18.4959	-15.8934	-0.00667948
4854	46.3036	34.3549	119.977	107.589	96.0518	-95.3091	-0.808103	-1.74558	1.27157	-96164.5				4892	116.447	111.953	88.2878	126.279	23.8614	22.4251	0.0638248	0.37434	0.0256062	-14414.6				2879	261.731	226.776	292.192	106.546	173.727	159.752	0.0795329	-2.95292	2.92643	171080				6081	40.4935	0	320.59	42.6632	39.7153	-39.4503	-0.0035264
4855	43.7657	34.3549	120.693	106.741	307.109	-191.474	2.56162	-0.929379	1.31459	118774				4893	117.333	111.953	88.3081	126.276	18.9132	8.01046	0.0633371	-1.15874	-0.0252955	17185.5				2880	254.692	226.776	291.72	106.57	331.184	330.831	0.055652	2.93249	2.97868	-7355.87				6082	33.9145	0	320.566	42.6957	53.6965	-9.17288	-0.0043787
4856	43.6116	34.3549	120.59	106.769	80.1974	-72.6995	2.95363	-2.32842	1.24904	-73699.5				4894	111.953	111.953	88.3131	126.222	26.3521	25.1959	0.0561327	-0.197492	0.0998299	6644.77				2881	256.319	226.776	291.112	106.775	339.442	323.475	0.0479583	2.74274	3.05068	-143459				6083	38.7365	0	320.517	42.4998	42.8357	42.2258	0.00685485
4857	40.522	34.3549	120.509	106.547	147.306	-146.399	3.01854	-1.69143	1.33913	267763				4895	114.402	113.64	88.3942	126.259	32.3239	31.8407	0.0612682	0.202044	0.02892	-26469.2				2882	250.096	226.776	290.677	107.009	233.98	180.016	0.0611662	2.37209	3.06504	-160961				6084	36.0662	0	320.588	42.8368	106.479	106.266	-0.00356175
4858	42.6824	33.0049	120.531	106.281	123.619	121.364	2.77029	1.04273	1.23404	417040				4896	117.209	113.64	88.4186	126.243	52.4933	5.37145	0.0624533	-1.4437	0.0245929	4835.78				2883	247.145	226.776	290.552	107.318	177.765	19.055	0.0791701	1.55523	3.01863	-65375.7				6085	34.6865	0	320.632	42.8355	72.6493	-35.4905	-0.00178216
4859	40.3283	33.0049	120.717	106.903	538.682	538.404	2.5429	1.32094	1.35306	39754.1				4897	116.29	113.64	88.4164	126.085	10.3763	10.2072	0.0494418	0.110169	-0.0706115	8068.4				2884	251.647	221.46	290.686	107.602	130.177	-46.3206	0.102807	1.03637	2.97096	-2786.78				6086	37.6076	0	320.565	42.5957	25.153	-21.9247	0.0120138
4860	45.8275	32.4591	120.975	108.021	582.642	578.158	2.89441	1.31801	1.44215	-222201				4898	118.998	113.64	88.453	126.247	55.8029	18.2756	0.0649004	1.23483	-0.00230751	-18483.5				2885	250.592	221.46	290.773	107.691	51.8903	-49.1074	0.115682	-0.529978	2.9406	-18680.3				6087	35.8219	0	320.626	42.752	47.2379	26.546	0.00894589
4861	46.5992	32.4591	121.202	108.783	358.073	355.957	2.95477	1.26126	1.37003	-126849				4899	117.005	113.64	88.4777	126.261	2.86393	-0.207838	0.0636395	-1.68453	-0.0410949	3605.04				2886	259.626	221.46	290.836	107.514	145.403	-67.7877	0.10367	-1.30673	2.92066	38280.1				6088	35.8194	0	320.695	42.6847	0	0	0.0196864
4862	43.41	32.4591	121.338	109.158	294.627	229.108	2.82274	2.01934	1.33942	-219080				4900	117.622	113.64	88.4519	126.238	3.39755	3.3972	0.0586538	-0.0454883	-0.0597717	24209.6				2887	261.228	218.677	290.9	107.224	204.998	-29.5076	0.0748776	-1.66073	2.90722	128297				6089	33.355	0	320.632	42.643	0	0	0.0177906
4863	43.1271	32.4591	120.776	109.668	199.236	10.0286	-1.89157	2.86528	1.34484	-281282				4901	119.175	113.64	88.489	126.26	28.7755	27.6068	0.0604994	0.333865	0.0478917	-3041.73				2888	259.716	218.677	290.774	106.834	232.88	98.7893	0.0361781	-2.28017	2.87031	205583				6090	36.0283	0	320.655	42.7105	0	0	0.00962904
4864	44.4661	32.4591	120.699	109.339	273.998	-271.254	-1.62273	-1.9454	1.33785	38641.1				4902	114.103	113.64	88.5426	126.269	25.2461	24.5651	0.0575255	0.183383	-0.0494124	-9570.12				2889	261.224	218.677	290.394	106.635	345.759	304.373	0.0087281	-2.91901	2.86988	103465				6091	41.4269	0	320.653	42.6402	0	0	0.019451
4865	39.6235	32.3679	120.442	108.818	237.761	-232.612	-1.17155	-2.08557	1.26451	124538				4903	119.954	113.64	88.5718	126.276	19.5395	14.995	0.0596094	-0.885566	-0.189574	16909.2				2890	252.853	218.677	289.65	106.579	417.084	407.837	0.00346875	3.13483	2.92386	-96724				6092	35.3206	0	320.638	42.5877	0	0	0.0225087
4866	39.5981	31.1158	120.309	108.649	189.815	-108.074	-1.45259	-0.764615	1.41192	257826				4904	118.365	113.64	88.5838	126.219	31.9067	31.9042	0.0497135	0.105421	0.118158	8504.23				2891	240.17	218.677	289.004	106.644	314.779	311.113	0.00266562	2.83695	2.98972	-149364				6093	37.8125	0	320.639	42.5644	0	0	0.0222375
4867	40.7172	29.3292	120.899	108.38	256.367	149.752	2.98457	0.446975	1.39396	421574				4905	117.475	113.64	88.6775	126.287	51.7832	40.4084	0.0587036	0.698196	0.0226056	-22650				2892	230.884	218.032	288.649	106.894	218.026	161.749	0.0182404	2.30506	3.03998	-101567				6094	41.7334	0	320.667	42.6645	0	0	0.0133866
4868	42.4038	29.3292	121.08	109.019	574.357	571.326	3.08251	1.51911	1.41633	44672.5				4906	118.383	113.64	88.716	126.33	28.5434	17.7583	0.0617756	0.847639	-0.0516696	-4340.05				2893	226.776	206.786	288.517	107.183	204.039	60.1827	0.0279675	1.75219	3.02357	-53944.5				6095	31.9779	0	320.724	42.7503	0	0	0.0273768
4869	41.4117	29.3292	120.998	110.292	616.134	615.998	-2.01229	1.40886	1.38788	-216001				4907	120.78	113.64	88.7405	126.358	14.298	13.4183	0.0652927	-0.403342	-0.0507189	5406.47				2894	234.85	185.147	288.526	107.563	175.6	6.23822	0.0470199	1.46452	2.99978	-52908.7				6096	33.2683	0	320.697	42.756	0	0	0.0216128
4870	43.1172	29.3292	121.411	111.046	404.446	399.998	-2.90794	1.41259	1.26413	-204956				4908	115.755	113.64	88.7598	126.311	19.1613	18.8248	0.060322	0.184665	-0.00304174	6436.96				2895	242.037	185.147	288.579	107.765	95.2088	-46.6704	0.062784	0.902631	2.98574	-22663				6097	29.3437	0	320.558	42.7681	0	0	0.00423559
4871	45.383	29.3292	121.21	111.623	198.512	195.042	-1.66034	1.21017	1.39743	-203207				4909	116.542	113.64	88.8033	126.37	39.0156	25.2617	0.0658867	0.919394	0.052868	-23282.9				2896	248.816	185.147	288.723	107.812	70.4044	-69.3335	0.0699056	-0.35045	2.96579	93496.1				6098	35.335	0	320.634	42.6679	0	0	0.0251653
4872	43.6595	29.3292	121.645	111.665	8.2827	-8.16526	-2.99185	-1.5849	1.3881	-231338				4910	118.415	113.64	88.8387	126.414	8.83628	1.97881	0.072171	-1.29188	0.0530561	2775.89				2897	250.764	185.147	288.799	107.685	94.871	24.1626	0.0600884	-2.01457	2.95534	165909				6099	38.7435	0	320.552	43.0818	0	0	0.00944119
4873	46.0112	29.3292	121.21	111.596	244.173	-239.503	-1.7701	-1.9262	1.41128	-96388				4911	122.014	113.64	88.8114	126.342	5.46443	4.75471	0.0664158	-0.535077	-0.019727	15140.9				2898	248.754	185.147	288.587	107.527	227.194	190.071	0.0426691	-2.74842	2.95502	135818				6100	34.4186	0	320.639	42.612	0	0	0.012889
4874	43.297	29.3292	121.361	110.902	352.447	-335.891	-2.67563	-1.42144	1.41243	166026				4912	122.815	113.64	88.8544	126.405	20.1068	19.8956	0.0730333	-0.234001	-0.0889519	-5306.2				2899	257.925	185.147	288.1	107.395	344.175	325.889	0.0171602	-2.97737	2.97838	46394.4				6101	37.7255	0	320.633	42.7367	0	0	0.0268976
4875	42.7163	29.3292	121.385	110.434	199.68	-169.865	-2.92839	-2.29249	1.40261	276104				4913	116.069	113.64	88.8766	126.326	34.5631	14.5895	0.0671874	-0.961446	0.173579	2104.12				2900	253.136	185.147	287.455	107.339	373.434	372.284	-0.00111468	3.09787	3.01937	-102536				6102	37.3142	0	320.555	42.6675	0	0	0.0246614
4876	44.0917	29.3292	120.922	110.402	110.347	106.239	-2.45304	1.6677	1.394	322260				4914	115.938	113.64	88.9203	126.31	19.0797	16.6936	0.0661053	-0.525422	-0.0199332	-2999.98				2901	251.609	185.147	286.856	107.449	273.121	269.748	-0.0130907	2.89766	3.05499	-201863				6103	43.5384	0	320.683	43.0616	0	0	0.0166822
4877	40.0088	28.2898	121.349	110.8	455.236	428.499	-2.6954	1.0766	1.42103	123728				4915	119.505	111.844	88.9316	126.294	17.8121	13.6936	0.0619017	-0.805747	-0.111884	3314.61				2902	248.567	185.147	286.572	107.559	113.68	67.8843	-0.0137112	2.13153	3.06238	-195713
4878	41.3741	25.5615	121.641	111.738	555.325	552.227	-2.74066	1.34028	1.44595	-7163.76				4916	118.379	111.227	88.9614	126.268	17.0636	17.0082	0.0618469	-0.0586421	0.0219431	-2609.04				2903	242.959	169.514	286.655	107.77	194.83	-127.828	-0.0133029	0.767731	3.05417	8073.36				frame_num	frame_score	min	xpos	ypos	velocity	velocity_along_path	theta
4879	40.9585	25.5615	121.772	112.602	552.04	545.064	-2.93803	1.47904	1.31989	-173571				4917	120.32	111.227	88.9884	126.291	29.5355	14.3992	0.0638675	-1.24885	-0.187298	11048.9				2904	246.717	163.576	287.039	108.01	182.663	-119.755	0.00410038	0.725807	3.01159	63530.2				6031	30.5826	26.2094	127.294	71.4275	0	0	-0.225704
4880	40.5399	25.5615	121.81	113.57	382.329	371.492	-2.60545	1.599	1.36034	-361699				4918	120.603	111.227	88.9926	126.174	42.4222	25.448	0.0507071	-1.0735	-0.146052	20203.5				2905	248.018	163.576	287.11	108.174	90.5825	-56.2247	0.0185742	0.736727	2.97716	8609.54				6032	32.4742	26.2094	127.367	71.435	0	0	-0.22734
4881	41.8144	25.5615	121.736	113.876	58.7827	9.79314	-2.46272	2.77753	1.37411	-165491				4919	121.069	111.227	89.0559	126.167	83.8671	45.6515	0.0543576	0.767862	-0.227343	-13530.4				2906	248.285	163.576	287.263	108.213	48.9111	-47.6151	0.0204975	-0.437773	2.93453	105126				6033	28.9195	26.2094	127.472	71.4101	0	0	-0.260236
4882	42.2356	25.5615	121.627	113.64	163.877	-155.697	-2.47725	-1.44056	1.38376	-80680.7				4920	117.03	111.227	89.1937	126.368	49.6918	32.1211	0.0722249	0.759268	-0.108663	-34348.4				2907	255.225	163.576	287.258	108.105	132.03	57.5105	0.0133011	-2.26047	2.90261	146625				6034	28.8172	26.2094	127.344	71.2708	0	0	-0.21254
4883	44.3925	25.5615	121.807	113.334	240.692	-236.378	-2.87813	-1.51985	1.43212	-10735.9				4921	119.733	111.227	89.176	126.281	45.3925	-2.22727	0.0657299	-1.73516	-0.115275	-4445.02				2908	254.807	163.576	286.983	107.873	273.66	204.135	-0.00142737	-2.65508	2.89926	150259				6035	36.5288	26.2094	127.385	71.2762	0	0	-0.263719
4884	43.7918	25.5615	121.668	112.839	248.273	-247.114	-2.83473	-1.63126	1.41366	284994				4922	123.21	111.227	89.1689	126.219	25.1041	-6.67229	0.060017	-1.85856	-0.0187477	25899.1				2909	257.619	163.576	286.452	107.679	387.867	354.394	-0.0169696	-2.94198	2.92271	74213.4				6036	30.1078	26.2094	127.201	71.3524	0	0	-0.176538
4885	41.5926	25.5615	121.757	112.508	38.3029	37.8797	-2.93161	1.47401	1.32523	340768				4923	117.508	111.227	89.1522	126.2	21.3043	19.2268	0.057695	0.941629	0.49633	29523.2				2910	259.725	163.576	285.716	107.617	436.352	428.607	-0.0276287	-3.14036	2.95415	-136189				6037	33.6686	26.2094	127.351	71.4326	0	0	-0.205898
4886	43.1203	25.5615	121.68	112.966	379.401	378.648	-2.81814	1.43968	1.37667	187937				4924	119.603	111.227	89.2107	126.277	48.8979	48.7499	0.0657205	0.88213	0.804321	-43214.6				2911	257.62	163.576	284.997	107.677	292.55	292.419	-0.0355575	2.94605	2.97598	-238024				6038	38.0843	26.2094	127.305	71.368	0	0	-0.211495
4887	40.6652	25.5615	121.922	113.762	566.585	566.585	-2.84664	1.35953	1.35853	-860.901				4925	121.007	111.227	89.2558	126.326	10.39	5.53535	0.0726408	-0.158752	0.850188	-22504.8				2912	259.704	143.642	284.759	107.806	94.6685	54.3947	-0.0415853	2.05847	3.01718	-160871				6039	29.8362	26.2094	127.301	71.4335	0	0	-0.248063
4888	42.1458	25.5615	122.076	114.813	568.326	565.724	-2.84423	1.54321	1.44748	-273542				4926	115.632	111.227	89.2449	126.271	25.3329	-16.9695	0.0674733	-1.54908	0.755738	10922.3				2913	245.962	142.663	284.849	107.956	137.317	-106.476	-0.0438689	0.570868	3.02902	-95245				6040	37.1181	26.2094	127.236	71.317	0	0	-0.213828
4889	39.0742	25.5615	121.975	115.656	297.025	292.182	-2.84709	1.59573	1.4149	-275243				4927	113.64	111.227	89.2577	126.242	30.3486	-6.04718	0.0669429	-1.67218	0.0992159	20093.8				2914	249.756	142.663	285.144	108.054	216.308	-201.721	-0.047712	0.262248	3.03449	11159.1				6041	32.8888	26.2094	127.051	71.3085	0	0	-0.176858
4890	40.6571	25.5615	122.051	115.802	71.2484	16.9392	-2.96844	0.156004	1.48675	-155894				4928	114.48	111.227	89.2347	126.17	14.2842	14.0466	0.0592031	-0.0141111	-0.196779	-1620.86				2915	246.971	142.663	285.546	108.143	203.506	-190.562	-0.0376683	0.219146	3.00216	115820				6042	33.7264	26.2094	127.059	71.2751	0	0	-0.207745
4891	41.4665	25.5615	122.209	115.693	158.321	-138.954	-2.76039	-1.12264	1.51915	-64524.1				4929	116.373	111.227	89.3053	126.241	31.5749	12.4257	0.0665365	0.59812	-0.568207	-7047.89				2916	262.128	142.663	285.806	108.201	75.2838	-74.7425	-0.0409283	-0.0754203	2.94618	164076				6043	37.8792	26.2094	127.013	71.3143	0	0	-0.202827
4892	39.515	25.5615	122.28	115.327	203.669	-203.479	-2.85591	-1.66826	1.43011	52190.1				4930	116.429	111.227	89.3217	126.23	22.2141	5.37782	0.0665852	-1.49666	-0.170383	13428				2917	272.117	142.663	285.796	108.124	133.082	89.3335	-0.051361	-2.51792	2.93039	153971				6044	32.5378	26.2094	127.195	71.2634	0	0	-0.237048
4893	38.9553	25.5095	122.143	115.017	159.074	-151.289	-2.65424	-2.01443	1.44133	200012				4931	117.849	111.227	89.3108	126.167	19.5949	18.8058	0.0587041	0.44663	0.161858	-28291.2				2918	267.004	142.663	285.446	107.942	298.195	243.304	-0.0579741	-2.75813	2.90859	119503				6045	33.6974	26.2094	127.085	71.4053	0	0	-0.193256
4894	39.6083	25.5095	122.052	114.848	49.3744	48.7234	-2.49862	1.29399	1.45655	278432				4932	115.419	111.227	89.3806	126.258	21.2151	-9.48546	0.0657068	-1.24347	0.790859	-17930.5				2919	265.232	142.663	284.874	107.752	388.093	362.807	-0.0607923	-2.9505	2.96972	37950.4				6046	26.2094	26.2094	127.145	71.4033	0	0	-0.248678
4895	43.7777	25.5095	122.188	115.175	327.491	327.155	-2.92019	1.51887	1.56414	134474				4933	115.652	111.227	89.3335	126.1	33.3078	-27.416	0.0476894	-1.72552	0.812143	30616.4				2920	260.41	142.417	284.176	107.696	403.243	400.758	-0.0632044	3.12537	3.01428	-106542				6047	26.9284	26.9284	126.978	71.3349	34.8923	28.7643	-0.20814
4896	40.9182	25.5095	122.109	115.938	468.695	461.629	-2.89956	1.67952	1.50565	-14607.5				4934	118.101	111.227	89.3635	126.148	6.78736	3.20038	0.0526902	-0.263126	0.816655	7058.94				2921	264.459	142.417	283.53	107.774	295.711	294.215	-0.0643823	2.9019	3.00253	-197230				6048	33.7081	27.6343	127.038	71.449	32.9332	25.025	-0.18421
4897	38.8402	25.5095	122.019	116.728	456.737	447.021	-2.85319	1.65854	1.45191	-215765				4935	120.841	111.227	89.3553	126.094	14.9855	10.2593	0.04627	-0.406257	0.410464	6472.41				2922	263.25	126.746	283.219	107.93	118.701	96.9853	-0.0641711	2.37774	2.99225	-167010				6049	31.6548	27.6343	126.889	71.3991	35.6006	28.3224	-0.168612
4898	34.3549	25.5095	121.976	117.455	234.039	231.256	-2.42662	1.3742	1.52856	-170942				4936	118.092	111.227	89.4093	126.129	37.8918	16.7317	0.0498992	0.996402	-0.117051	-17052.7				2923	253.899	118.516	283.244	108.047	108.797	-70.0243	-0.0684915	0.717662	2.98768	-85390.7				6050	33.3727	27.6343	126.962	71.3581	49.2142	-40.6356	-0.241723
4899	35.1238	25.5095	122.171	117.494	155.065	60.3137	-2.15822	0.412027	1.58332	-32996.2				4937	119.722	111.227	89.424	126.2	57.1044	-0.320991	0.0521778	1.70964	0.133225	85075				2924	248.817	118.516	283.492	108.169	176.117	-155.415	-0.0750175	0.320977	2.97282	-64596.3				6051	31.8706	27.6343	127.024	71.4932	58.3749	52.5412	-0.241629
4900	34.4449	25.5095	122.449	117.662	197.532	27.3175	-2.08965	0.128682	1.56074	-5460.34				4938	122.467	111.227	89.383	126.317	165.119	84.754	0.039759	1.49986	0.468081	120266				2925	238.112	118.516	283.801	108.232	243.977	-220.011	-0.0761736	0.247857	2.9425	-4055.68				6052	34.2876	27.6343	126.783	71.281	55.9814	53.8602	-0.170433
4901	38.5636	25.5095	122.824	117.578	87.1941	21.8572	-2.66238	0.288352	1.60577	18749.6				4939	115.913	111.227	89.463	126.749	243.106	205.02	0.0510813	1.38506	0.817722	-10487.3				2926	246.52	118.516	284.28	108.368	252.259	-224.067	-0.0720059	0.233919	2.89822	138276				6053	33.5925	27.6343	126.859	71.4046	19.5778	13.2752	-0.159692
4902	40.7322	25.5095	122.728	117.744	98.0392	40.6068	-2.67308	2.77641	1.63267	-123933				4940	117.937	111.227	89.5326	127.113	204.701	194.533	0.0568208	1.21787	0.901343	-105637				2927	242.41	118.516	284.619	108.427	87.5929	-85.7905	-0.0799983	-0.126603	2.81178	186504				6054	33.9339	27.6343	126.733	71.3231	57.64	54.8971	-0.185343
4903	43.1025	25.5095	122.519	117.695	143.994	-83.3258	-2.81838	-2.4449	1.65038	19474.7				4941	116.763	111.227	89.6988	127.39	91.0141	88.8957	0.0684545	0.647013	0.863193	-282040				2928	253.789	118.516	284.57	108.332	148.185	100.713	-0.0893276	-2.68037	2.77929	139344				6055	30.5646	0	126.682	71.33	76.4096	-76.2888	-0.17488
4904	39.7861	25.5095	122.36	117.436	139.689	-63.8511	-2.94074	-2.56441	1.67325	118181				4942	115.905	111.227	89.7747	127.296	291.41	-193.145	0.0768432	-1.65504	0.640302	100042				2929	254.762	118.516	284.177	108.208	299.245	240.057	-0.08802	-2.86766	2.77571	82252.5				6056	34.5934	0	126.976	71.3982	11.7876	3.61929	-0.223869
4905	37.4464	25.5095	122.128	117.441	138.932	54.3303	-2.76525	2.78889	1.61987	126695				4943	113.947	111.227	89.6171	126.422	319.229	-93.1026	0.0383292	-1.63039	0.236359	92985.5				2930	249.537	118.516	283.61	108.062	362.859	322.309	-0.0826819	-3.06468	2.74123	-15573.3				6057	30.7843	0	126.668	71.3668	52.0606	47.0443	-0.185786
4906	35.7625	25.5095	121.925	117.596	204.554	181.025	-2.57765	2.11231	1.62796	127918				4944	116.264	111.227	89.7113	126.234	177.653	-0.117172	0.0709469	-1.51096	0.0604964	9536.25				2931	238.315	118.516	282.971	108.115	310.59	306.736	-0.0765418	2.90968	2.75198	-148626				6058	27.6343	0	126.823	71.3178	39.5657	-20.334	-0.196622
4907	33.0049	25.5095	121.777	118.025	319.725	308.943	-0.986172	1.416	1.67644	79278.2				4945	114.193	111.227	89.6525	125.831	23.0161	9.41908	0.0555096	-1.04491	0.104269	76631				2932	235.407	116.626	282.602	108.3	163.192	158.11	-0.0773675	2.62432	2.87454	-246173				6059	29.3056	0	126.728	71.249	34.6751	-12.4772	-0.191507
4908	36.9302	25.5095	122.09	118.649	465.26	388.221	-1.08907	1.10735	1.69107	-115983				4946	115.866	111.227	89.7498	126.168	177.535	86.0501	0.0707872	1.48406	0.419274	138596				2933	221.46	114.863	282.498	108.384	104.016	-88.0629	-0.0749909	0.367492	2.9479	-87155.5				6060	30.0029	0	126.847	71.4308	49.1593	6.448	-0.193512
4909	32.4591	25.5095	122.47	119.412	328.028	272.238	-2.37883	1.13792	1.72975	-257760				4947	115.916	111.227	89.7038	126.42	314.079	224.646	0.0456098	1.43751	0.663696	-45592.6				2934	225.805	98.8622	282.926	108.424	179.349	-175.218	-0.0834563	0.00714189	2.9337	40126.3				6061	33.8372	0	126.687	71.4079	93.3432	93.3363	-0.200514
4910	32.7875	25.5095	122.548	119.642	196.027	14.4783	-2.52577	-3.11187	1.67445	-130762				4948	118.045	111.227	89.889	127.205	237.939	179.053	0.075955	1.38539	0.666466	-177223				2935	225.902	90.3382	283.096	108.388	145.314	-135.092	-0.0859309	0.104621	2.86889	-43919.1				6062	30.5523	0	126.555	71.3232	30.0026	2.612	-0.162925
4911	36.1882	25.5095	121.817	119.393	173.006	-116.284	-1.18998	-2.26973	1.70557	-123082				4949	116.279	111.227	89.85	127.2	15.8149	1.83046	0.0548824	-0.812284	0.64251	-104489				2936	218.677	90.3382	283.407	108.475	228.153	-179.011	-0.0913774	0.331594	2.80446	62664				6063	28.6809	0	126.707	71.3098	32.5291	-32.1905	-0.179855
4912	33.7689	25.5095	122.177	119.2	263.074	-239.366	-2.32828	-0.976449	1.73734	61087.2				4950	121.729	111.227	89.9252	127.167	216.73	-102.658	0.0707649	-1.67027	0.393977	23552.1				2937	232.785	90.3382	283.815	108.635	172.649	-116.347	-0.103617	0.428915	2.73918	173251				6064	34.8272	0	126.65	71.3749	20.9109	4.96442	-0.170104
4913	36.7184	25.5095	122.308	118.666	220.043	-178.278	-2.77498	-2.05711	1.71079	286054				4951	116.453	111.227	89.7782	126.481	263.964	-79.106	0.0423916	-1.63528	0.239874	112415				2938	232.049	90.3382	283.931	108.714	60.0352	56.9038	-0.104399	2.96895	2.64455	69579.3				6065	28.8842	0	126.719	71.2412	35.3066	26.0491	-0.207187
4914	32.3679	25.5095	121.834	118.552	190.385	107.776	-1.56064	2.69188	1.72284	280927				4952	121.41	111.227	89.8685	126.289	50.7257	33.309	0.0597099	-0.643946	0.210482	3262.39				2939	218.784	90.3382	283.618	108.67	212.619	126.483	-0.100448	-2.8478	2.50171	-66113.4				6066	29.159	0	126.617	71.2622	40.9606	21.0132	-0.185586
4915	31.1158	25.5095	121.737	118.942	391.265	388.703	-1.09466	1.6446	1.75911	174082				4953	116.366	111.227	89.9135	126.379	94.358	36.5714	0.0729836	1.40407	0.231283	14768.5				2940	223.18	90.3382	283.252	108.509	196.884	60.3697	-0.0902619	-2.66358	2.36046	-73220.4				6067	34.7103	0	126.601	71.3102	77.6219	76.3332	-0.186094
4916	29.3292	25.5095	121.738	119.853	572.003	562.785	-1.07771	1.71337	1.89314	-151729				4954	117.763	111.227	89.9207	126.599	228.551	51.3399	0.0617281	1.42209	0.0778629	-102963				2941	218.032	90.3382	283.035	108.368	114.685	-12.8507	-0.0813704	-2.59286	2.00724	119739				6068	29.6939	0	126.375	71.1689	85.0728	71.6677	-0.145163
4917	30.9973	25.5095	121.466	120.829	414.179	411.056	-1.44748	1.99078	1.86789	-263004				4955	117.603	111.227	90.0263	127.133	240.334	-51.623	0.071439	1.36258	-0.424704	30939.5				2942	206.786	90.3382	282.926	108.309	122.054	106.889	-0.0765748	2.85723	2.35342	-115203				6069	31.7508	0	126.318	71.3023	49.3446	12.0936	-0.145456
4918	30.6938	25.5095	121.175	121.113	148.055	148.052	-0.887153	1.86854	1.86228	-186548				4956	115.837	111.227	90.0863	127.383	37.5213	-20.6835	0.0754674	1.37435	-0.780305	145439				2943	185.147	90.3382	282.645	108.482	53.805	-8.31393	-0.0749316	1.16099	2.88693	-157085				6070	33.3773	0	126.249	71.274	49.5289	47.2161	-0.0966538
4919	29.3504	25.5095	121.321	121.301	80.0898	-38.4965	-1.42776	-0.237961	1.83425	-131544				4957	119.77	111.227	90.0507	127.256	147.35	124.756	0.0653495	-1.58726	-1.02615	82424.5				2944	203.321	90.3382	282.998	108.474	171.942	-165.399	-0.0696845	0.178998	3.04382	45195.6				6071	33.0314	0	126.224	71.1665	3.31451	-0.590914	-0.160683
4920	33.5784	25.5095	121.435	121.05	189.97	-170.04	-1.73262	-0.886339	1.79309	-11059.2				4958	119.414	111.227	90.0782	126.892	246.682	207.18	0.0630192	-1.56852	-0.994764	-175154				2945	198.238	87.5315	283.209	108.584	163.677	-120.203	-0.0623196	0.568101	2.96367	67505				6072	36.4917	0	126.257	71.2665	34.3587	-8.83984	-0.110883
4921	34.3845	25.5095	121.721	120.811	193.776	-181.1	-2.40934	-1.00275	1.77513	88392.1				4959	116.691	111.227	90.0526	126.433	201.488	32.0266	0.0577387	-1.59592	-0.184752	-22097.9				2946	200.072	85.9602	283.458	108.768	154.584	-52.6979	-0.056248	0.804325	2.723	43968.2				6073	33.7974	0	126.187	71.2747	58.0098	23.8295	-0.11454
4922	35.2934	25.5095	121.782	120.506	95.4875	-92.7076	-2.34131	-1.63757	1.74592	291896				4960	117.698	111.227	90.0614	126.221	34.7171	9.92871	0.0582078	-1.26226	0.0184964	55530.8				2947	198.043	85.9602	283.566	108.955	30.1918	-8.72972	-0.0699128	0.552301	2.41643	-40753.1				6074	33.2174	0	126.081	71.3467	48.8556	48.7077	-0.130331
4923	34.9975	25.5095	121.7	120.493	201.862	199.189	-2.11284	1.88122	1.71828	316578				4961	115.942	111.227	90.0878	126.323	108.855	65.4596	0.058975	1.44111	0.515496	138.611				2948	205.869	85.9602	283.543	108.82	127.68	-49.4828	-0.0890684	-2.19391	2.1205	-93991.4				6075	31.9657	0	126.065	71.1664	79.5112	74.749	-0.0915034
4924	31.1952	25.5095	121.577	121.147	523.107	515.767	-2.11923	1.97856	1.81085	62769.9				4962	119.027	111.227	90.1083	126.58	166.077	65.5982	0.0532744	1.36217	0.197425	-46318				2949	215.27	85.9602	283.318	108.61	276.82	-143.474	-0.0971358	-2.81937	1.34816	164642				6076	38.3291	0	125.946	71.1182	47.2177	42.1158	-0.0875869
4925	32.52	25.5095	121.009	122.094	582.888	578.537	-0.822647	1.76642	1.88869	-160433				4963	116.634	111.227	90.2024	126.865	117.953	19.2802	0.0567685	1.18977	-0.21683	7686.46				2950	199.935	85.9602	282.668	108.528	298.75	21.1677	-0.110154	-2.99316	1.79015	-102308				6077	36.9509	0	126.003	71.0216	47.825	47.7749	-0.090244
4926	28.2898	25.5095	121.199	123.052	449.888	418.104	-2.16237	1.54544	1.92358	-304863				4964	111.844	111.227	90.2545	126.945	27.6272	26.9666	0.0597947	-0.790162	-1.00927	83648.4				2951	197.358	85.9602	282.333	108.462	302.095	-81.1403	-0.116712	3.09248	1.24976	36448.1				6078	29.9883	0	125.824	71.0161	56.779	56.1418	-0.0735656
4927	25.5615	25.5095	121.047	123.593	138.823	113.241	-2.14953	2.39234	1.77551	-272377				4965	111.227	111.227	90.2672	126.799	124.902	110.615	0.0570981	-1.50613	-1.02315	13206.8				2952	169.514	85.9602	281.662	108.578	185.304	-44.6922	-0.110811	3.00956	1.19518	68786.2				6079	33.6628	0	125.845	70.917	28.5169	2.08316	-0.0295669
4928	27.0151	25.5095	120.86	123.368	159.878	-159.137	-1.92105	-1.42237	1.81555	-40179.7				4966	117.441	111.816	90.2814	126.53	145.262	123.822	0.0560546	-1.59108	-1.04085	-99370.2				2953	163.576	85.9602	281.721	108.544	140.695	24.094	-0.102093	-0.118547	1.28015	158381				6080	33.3324	0	125.88	70.9394	37.1342	1.37059	-0.0468833
4929	28.3795	25.5095	121.126	123.066	204.145	-199.316	-2.23095	-1.10957	1.8141	-38539.3				4967	117.261	111.816	90.2574	126.315	63.1557	24.4516	0.0529557	-1.40743	-0.234188	-989.471				2954	179.661	85.9602	282.128	108.522	212.587	182.475	-0.0899553	0.166632	-0.37211	-119568				6081	35.6538	0	125.931	70.828	54.4651	38.6488	-0.0499073
4930	34.8987	25.5095	121.163	122.758	238.042	-237.856	-2.07924	-1.40292	1.77823	145354				4968	119.025	111.816	90.3157	126.322	39.6948	23.4621	0.0551951	0.875865	-0.0625553	-23932.7				2955	172.988	84.4419	282.419	108.661	224.572	62.9079	-0.0852177	0.465271	-0.821602	218028				6082	35.8466	0	125.869	70.7583	119.302	118.076	-0.0112638
4931	33.5234	25.5095	121.258	122.284	142.94	-92.5021	-2.18044	-2.22396	1.7846	346842				4969	114.9	111.816	90.3421	126.417	20.8346	-0.47051	0.0563559	1.40792	-0.185466	2912.19				2956	169.68	84.4419	282.797	108.858	326.497	280.935	-0.0822024	0.258612	-0.276023	-20754.6				6083	34.8975	0	125.596	70.615	148.13	148.1	-0.00735766
4932	32.9118	25.5095	120.873	122.38	255.073	254.34	-1.16514	1.72663	1.80246	291305				4970	116.222	111.816	90.3269	126.391	18.4828	2.44168	0.0483487	-1.70525	-0.266949	35506				2957	173.317	84.4419	283.472	108.94	272.153	260.181	-0.0737772	0.104753	0.402465	-281704				6084	36.1626	0	125.512	70.4168	92.3648	90.5297	0.00427917
4933	30.7068	25.5095	121.126	123.124	555.044	545.645	-2.54671	1.61987	1.80416	2175.42				4971	120.158	111.816	90.3339	126.356	40.3324	37.9477	0.0454286	-1.12239	-0.776792	7417.74				2958	168.262	84.4419	283.699	108.953	120.979	-21.5229	-0.0829795	-0.792408	0.957246	-74433.4				6085	35.3737	0	125.425	70.3585	82.5107	82.354	0.00921309
4934	29.2889	25.5095	120.783	124.228	551.879	547.821	-2.4305	1.87189	1.75055	-57132.9				4972	121.181	111.816	90.3852	126.27	45.764	45.3654	0.0439265	-1.07447	-0.9424	-21066.8				2959	168.775	84.4419	283.755	108.652	161.938	-95.9563	-0.0919829	-1.8237	0.38132	-77112.8				6086	34.6211	0	125.315	70.2249	30.2676	28.6161	0.0250801
4935	28.5651	25.5095	120.581	124.88	490.712	490.688	-2.44997	1.768	1.77793	-235568				4973	116.803	111.816	90.4065	126.221	28.1892	24.2986	0.0445569	-0.467052	-0.998683	-13554.5				2960	166.059	84.4419	283.564	108.43	267.347	-173.069	-0.101755	-2.89981	1.10847	153996				6087	33.7844	0	125.339	70.307	94.9057	87.6605	0.0248417
4936	26.1291	25.5095	120.462	125.832	255.186	255.119	-2.61247	1.76794	1.79072	-392867				4974	117.119	111.816	90.4691	126.227	26.0286	10.7441	0.0418483	0.456692	-0.6886	-6467.23				2961	143.642	84.4419	282.889	108.439	278.077	-19.0734	-0.119479	3.07335	1.43391	40658.6				6088	35.0496	0	125.032	70.0835	0	0	0.0361003
4937	30.8005	25.5095	120.414	125.714	137.966	-137.748	-2.46928	-1.38311	1.81468	-79711.7				4975	122.23	111.816	90.4844	126.26	9.46918	4.27687	0.0437269	0.742784	-0.359385	11643.4				2962	142.663	84.4419	282.639	108.493	133.536	21.5853	-0.130576	2.85424	1.4458	-25825.5				6089	38.6442	0	125.19	70.0699	0	0	0.0366946
4938	29.5913	25.5095	120.548	125.38	222.702	-217.46	-2.493	-1.1248	1.79939	-38741.5				4976	120.162	111.816	90.4924	126.249	24.4269	15.9202	0.0430976	0.984541	0.123636	-3491.78				2963	144.266	83.7471	282.463	108.565	97.9821	-4.24021	-0.131449	2.5398	0.925713	56147.8				6090	40.3084	0	125.192	70.0798	0	0	0.0607644
4939	26.6207	25.5095	120.734	125.045	257.329	-256.201	-2.41922	-1.45101	1.78422	62221.3				4977	119.599	111.816	90.5294	126.328	24.7017	12.4285	0.0533249	1.13566	0.0920898	-8598.67				2964	145.101	83.7471	282.37	108.678	67.7817	51.9076	-0.124567	1.01033	0.311828	91350.4				6091	33.2227	0	125.167	69.958	0	0	0.0523041
4940	28.7918	25.5095	120.651	124.528	194.392	-193.98	-2.58532	-1.4256	1.78114	337926				4978	118.944	111.816	90.5271	126.323	26.1397	3.82978	0.0537739	-1.76112	-0.337364	20659.6				2965	146.651	83.3954	282.583	108.757	166.164	143.258	-0.116294	0.715957	0.184657	82833.7				6092	36.7315	0	125.092	69.9538	0	0	0.074596
4941	28.7768	25.5095	120.828	124.404	143.965	143.946	-2.58116	1.72972	1.74595	252698				4979	118.646	111.816	90.5129	126.242	40.9835	24.4894	0.047487	-1.55037	-0.620006	1401.32				2966	149.75	83.3954	282.788	109.042	263.301	226.092	-0.110949	0.491564	-0.0465429	35267.1				6093	27.9905	0	125.067	69.9244	0	0	0.0702833
4942	25.5095	25.5095	120.575	125.002	396.648	396.645	-2.35323	1.81336	1.81728	209197				4980	119.838	111.816	90.5299	126.187	38.5375	25.8907	0.046644	-1.57455	-0.740428	-14220.6				2967	165.408	83.3954	283.356	109.171	269.998	261.359	-0.0967783	0.137138	-0.116511	-89757.6				6094	39.2169	0	124.895	69.8226	0	0	0.0777208
4943	29.3597	29.3597	120.51	125.687	607.228	605.842	-2.63784	1.74191	1.80947	55797.5				4981	125.701	111.816	90.5125	126.114	17.2643	11.6701	0.0358676	-1.51079	-0.682267	9685.85				2968	158.241	83.3954	283.679	109.165	184.479	171.601	-0.0983992	-0.559154	-0.183301	-35206.8				6095	35.083	0	124.814	69.6958	0	0	0.108264
4944	31.4877	31.2201	120.23	126.997	661.842	661.64	-2.49207	1.78981	1.76506	-321182				4982	120.517	111.816	90.5333	126.129	60.5443	21.356	0.0352563	0.950792	-0.259514	16115.9				2969	142.417	83.3954	283.878	108.845	185.792	136.395	-0.109717	-0.931287	-0.184868	-163109				6096	39.746	0	124.859	69.5116	0	0	0.0883211
4945	31.391	31.2201	120.031	127.84	343.606	340.458	-2.87133	1.92648	1.79101	-347626				4983	118.801	111.816	90.6297	126.278	49.9895	37.4719	0.0570574	0.724458	0.00111151	-28003.6				2970	142.6	83.3072	284.049	108.668	101.198	-26.7149	-0.134193	-1.9815	-0.14355	-127409				6097	31.7055	0	124.602	69.3681	0	0	0.118642
4946	31.9946	31.2201	119.831	128.07	66.5879	-7.16886	-3.0164	-2.84415	1.76037	-194823				4984	117.482	111.816	90.6581	126.24	15.7891	9.46827	0.0544729	-0.843845	0.0838626	9060.54				2971	126.746	83.3072	283.743	108.535	175.162	-154.124	-0.155753	-2.73095	-0.0845197	-783.722				6098	31.2852	0	124.365	69.3314	0	0	0.136951
4947	31.2201	31.2201	119.819	127.775	201.997	-201.991	-2.91437	-1.38464	1.74917	-30701.6				4985	118.843	111.816	90.6647	126.238	47.5467	18.5288	0.0513536	1.02521	-0.145283	20186.9				2972	118.516	83.3072	283.514	108.435	156.482	-154.907	-0.162477	-2.97746	0.0221514	95646.2				6099	37.4767	0	124.358	69.0732	0	0	0.152684
4948	34.6119	31.4263	119.956	127.409	233.527	-232.693	-2.63233	-1.34243	1.7146	-5609.27				4986	120.038	111.816	90.7403	126.375	57.1732	38.7157	0.0636588	0.74475	-0.082142	-22959.8				2973	120.6	83.3072	283.228	108.45	125.829	-59.2611	-0.169316	2.75993	0.698751	21855.3				6100	38.8234	0	123.99	68.7847	0	0	0.192918
4949	31.4263	31.4263	119.995	127.017	239.368	-238.302	-2.43003	-1.29772	1.74947	264766				4987	122.628	111.816	90.8048	126.368	19.0897	15.756	0.0620056	0.554861	-0.0450851	-40169.3				2974	129.727	83.3072	283.125	108.591	74.8316	-37.4058	-0.177163	1.80734	-0.286901	48270.1				6101	36.7488	0	123.998	68.7457	0	0	0.16333
4950	33.3865	33.3865	120.171	126.64	44.3539	26.4638	-2.5236	0.805838	1.73731	456260				4988	120.037	111.816	90.7944	126.409	55.9572	-24.4134	0.0628918	-1.96335	0.0589121	31660.5				2975	140.096	83.0594	283.17	108.693	87.6319	10.8642	-0.173261	1.31989	-0.126615	-11784.2				6102	36.7688	0	123.83	68.4247	0	0	0.174589
4951	35.3328	35.2882	120.097	127.124	483.564	482.724	-2.38968	1.78211	1.72314	150426				4989	117.313	111.816	90.7335	126.195	38.4561	7.24709	0.0414808	-1.38167	-0.000457753	3622.03				2976	160.189	83.0594	283.197	108.874	194.05	-0.919939	-0.155379	1.35155	-0.22399	51385				6103	36.1261	0	123.778	68.3453	0	0	0.18063
4952	36.1992	22.4537	119.833	128.216	634.004	633.15	-2.78614	1.79032	1.73842	-124370				4990	117.288	111.816	90.8185	126.283	14.6233	10.8691	0.0558242	-0.709506	0.0233398	-9922.31				2977	169.59	83.0594	283.311	109.324	193.577	50.4651	-0.154573	1.01105	-0.296005	118095
4953	37.988	22.4537	119.637	129.187	508.939	508.78	3.13726	1.71	1.735	-209459				4991	117.131	111.791	90.7705	126.164	9.59873	0.946813	0.0449111	1.54895	0.0769503	31437.4				2978	164.01	83.0594	283.54	109.421	193.356	168.56	-0.146301	0.203976	-0.308032	131423				frame_num	frame_score	min	xpos	ypos	velocity	velocity_along_path	theta
4954	36.569	22.4537	119.597	129.896	301.663	299.321	2.9865	1.60953	1.73422	-197492				4992	121.369	111.791	90.8192	126.315	76.9101	32.3842	0.060743	1.13553	-0.000643721	-12764.8				2979	146.916	81.3326	283.942	109.455	299.993	299.983	-0.147288	-0.297892	-0.289535	14747				5053	19.9496	0	121.662	38.9983	0	0	-0.106761
4955	41.729	22.4537	119.598	130.191	105.914	101.828	3.13155	1.46813	1.74679	-214787				4993	120.817	111.791	90.8785	126.396	19.6214	19.6194	0.0708917	-0.100604	-0.0864815	3608.32				2980	143.342	81.3326	284.496	109.127	330.084	314.73	-0.147059	-0.523815	-0.217608	746648				5054	19.6593	0	121.84	38.7101	0	0	-0.132569
4956	46.8703	22.4537	119.634	130.248	112.972	-112.959	-2.86244	-1.45464	1.70251	-84660.9				4994	118.773	111.791	90.8843	126.308	31.1626	23.2278	0.0613054	-0.731089	-0.00138906	-4398.77				2981	116.626	81.3326	284.895	108.904	1063.07	1061.38	-0.167892	-0.240665	-0.184295	9106.45				5055	26.1943	0	121.594	38.3035	0	0	-0.143054
4957	41.3159	22.4537	119.642	129.817	204.444	-197.619	-2.94302	-1.6803	1.72039	-42369.2				4995	119.978	111.791	90.9559	126.327	18.842	18.829	0.0610093	0.0698286	0.106953	-25870.2				2982	114.863	81.3326	287.937	108.283	1083.94	1070.48	2.95738	-0.321816	-0.164094	-854158				5056	25.0121	0	121.727	38.1673	0	0	-0.139361
4958	41.3736	22.4537	119.559	129.57	240.058	-239.989	-2.83985	-1.46566	1.69992	142466				4996	119.394	111.791	90.9469	126.313	25.3105	-7.0412	0.0597079	-1.61005	0.242656	31150				2983	98.8622	81.3326	288.322	107.761	346.31	216.327	2.95105	-1.01586	-0.119763	-272719				5057	25.8273	0	121.46	38.2154	0	0	-0.128032
4959	41.0789	22.4537	119.726	129.021	101.976	-97.5229	3.13821	-1.14144	1.70355	396511				4997	118.082	111.791	90.9526	126.242	24.4981	24.1088	0.0521913	0.24209	0.420586	9487.27				2984	90.3382	81.3326	288.545	107.302	133.451	-56.3927	2.93345	-1.79442	0.21266	-218703				5058	23.2146	0	121.674	38.3191	0	0	-0.135316
4960	43.0297	22.4537	119.701	129.261	299.265	298.988	-2.84736	1.72593	1.68289	144425				4998	115.585	111.791	91.0262	126.332	37.0828	33.5961	0.0613962	0.637432	0.200316	-14257				2985	99.2608	81.3326	288.224	107.328	391.034	-275.096	2.92266	2.77374	0.422622	-209450				5059	24.1948	0	121.487	38.3081	0	0	-0.119102
4961	44.8648	22.4537	119.572	130.007	444.004	443.413	-2.80473	1.61748	1.66907	81903.3				4999	111.816	111.791	91.0519	126.316	26.5365	19.3392	0.0588087	0.678939	-0.0753238	-13098.3				2986	93.3079	81.3326	287.329	107.77	545.18	-484.546	2.89676	2.57726	-0.0882115	-21872.4				5060	22.0184	0	121.281	38.3172	0	0	-0.120129
4962	45.5549	22.4537	119.632	130.74	526.153	525.317	-3.07399	1.58353	1.63993	8448.73				5000	115.171	111.791	91.0951	126.388	6.9121	6.24084	0.0583714	-0.278897	0.16546	-4305.17				2987	115.421	81.3326	286.688	108.3	562.054	-506.418	2.8777	2.47706	-0.215832	-426327				5061	24.0578	0	121.431	38.6103	0	0	-0.115821
4963	50.2521	22.4537	119.549	131.761	534.106	533.766	-2.97367	1.69714	1.66145	-307056				5001	115.301	111.791	91.0741	126.31	18.2555	1.93567	0.0547439	-1.48769	-0.0231211	21417.9				2988	130.182	81.3326	285.854	108.926	932.788	-932.745	2.86776	2.8736	-0.277549	370267				5062	21.5662	0	121.662	38.9657	0	0	-0.114116
4964	49.0113	22.4537	119.407	132.506	227.219	226.71	-3.00106	1.72761	1.66068	-319998				5002	119.215	111.791	91.1001	126.327	24.6627	23.3536	0.0516642	0.109176	-0.218105	-5862.5				2989	135.501	81.3326	283.69	109.123	636.392	-562.478	-0.250656	3.13351	-0.494841	1.41389e+06				5063	19.5868	0	121.823	38.9551	0	0	-0.104557
4965	43.3318	22.4537	119.431	132.509	93.3155	-93.288	-2.88156	-1.45438	1.66293	-171014				5003	119.412	111.791	91.1558	126.319	17.5783	17.4911	0.0566592	-0.20532	-0.105671	-9006.88				2990	125.781	81.3326	283.733	108.943	894.89	851.414	-0.245674	-0.280942	-0.593933	233440				5064	23.3451	0	122.179	38.7504	0	0	-0.0831494
4966	48.7095	22.4537	119.443	132.197	264.36	-264.302	-2.71158	-1.44292	1.6777	-1180.94				5004	117.749	111.791	91.1575	126.315	29.229	8.48419	0.0535722	-1.59512	-0.318831	-4302.19				2991	119.819	81.3326	286.556	108.296	1086.54	1084.85	2.89054	-0.372907	-0.317234	-449831				5065	21.8225	0	121.987	38.4955	0	0	-0.0931293
4967	43.152	22.4537	119.544	131.635	265.488	-265.483	-2.88037	-1.46797	1.67945	213224				5005	122.685	111.791	91.1534	126.221	22.7502	4.182	0.0467238	-1.2185	0.167424	37102.2				2992	93.7788	81.3326	287.106	107.623	691.609	635.023	2.90055	-0.712431	-0.3051	-55715.6				5066	18.7068	0	122.255	37.9196	0	0	-0.108039
4968	47.7604	22.4537	119.534	131.317	59.7575	-52.2592	-2.87058	-1.986	1.66195	227280				5006	120.133	111.791	91.1836	126.244	48.266	41.2842	0.0498479	0.670003	0.125428	-21125.7				2993	96.1046	81.3326	288.3	106.789	604.484	579.307	2.91933	-0.57166	-0.28203	-398568				5067	16.6325	0	122.253	37.5831	0	0	-0.0927457
4969	51.2207	22.4537	119.463	131.453	175.103	175.02	-3.01042	1.67506	1.64427	208595				5007	119.425	111.791	91.2795	126.321	20.4327	20.1585	0.0604747	0.061396	0.225417	-15054.8				2994	87.5315	81.3326	288.8	106.533	181.445	180.739	2.90588	-0.230598	-0.318853	-261544				5068	14.1636	0	122.597	37.7904	0	0	-0.0908649
4970	49.2362	22.4537	119.473	131.897	383.68	383.616	-2.96603	1.64539	1.62712	303878				5008	119.165	111.791	91.2516	126.248	18.0423	5.1037	0.0556902	-1.40864	-0.124637	-10083.2				2995	85.9602	81.3326	288.889	106.651	216.917	-80.805	2.887	1.56926	-0.383253	-268408				5069	15.2375	0	122.331	37.1032	84.9376	0.218747	-0.0928529
4971	46.006	22.4537	119.368	132.728	687.648	687.493	-3.075	1.61552	1.6367	-103332				5009	117.519	111.791	91.2892	126.262	22.2562	-4.97948	0.0545892	1.53697	-0.259472	-18304.1				2996	91.8472	81.3326	288.801	107.256	396.604	-349.213	2.84275	2.19333	-0.454393	-193070				5070	18.8034	0	122.419	37.5704	107.08	-39.9813	-0.0904537
4972	50.5492	22.4537	119.371	134.187	584.369	584.161	-2.81001	1.61592	1.64257	-413175				5010	118.993	111.791	91.2541	126.322	25.6971	-23.2836	0.0482238	2.4171	-0.287616	11121.6				2997	114.996	81.3326	288.118	107.725	558.22	-542.283	2.82637	2.5454	-0.356658	-46126.3				5071	16.5015	0	122.415	37.4501	82.2311	-2.65698	-0.0965178
4973	50.0967	22.4537	119.28	134.674	171.118	170.986	-3.10685	1.68064	1.6414	-226568				5011	117.908	111.791	91.2251	126.318	14.6555	-12.162	0.0419292	2.33201	-0.217635	18602.1				2998	119.491	81.3326	287.262	108.301	597.46	-588.409	2.81658	2.57148	-0.39583	110694				5072	19.4377	0	122.494	37.834	140.153	-75.3064	-0.0956486
4974	46.4555	22.4537	119.308	134.754	57.3624	-55.5824	-3.07943	-1.2803	1.61152	-112355				5012	121.156	111.791	91.2204	126.358	36.6163	6.4401	0.0432544	1.43898	0.0449876	-11695.2				2999	136.359	81.3326	286.442	108.8	714.518	-477.715	2.80239	2.61739	-1.36269	61968.4				5073	14.3275	0	122.273	37.895	122.717	-115.177	-0.0987822
4975	48.5549	22.4537	119.335	134.491	170.3	-167.937	-3.05338	-1.37404	1.60078	-77616.6				5013	121.043	111.791	91.2411	126.439	26.171	-5.25512	0.0502688	-1.31341	0.459559	14055.7				3000	125.957	81.3326	285.2	109.493	419.609	-415.746	2.7973	2.66747	-0.338346	908283				5074	15.2633	0	122.087	37.7906	108.884	27.2675	-0.11823
4976	43.2085	22.4537	119.419	134.197	247.855	-245.554	-2.91653	-1.42359	1.58162	83846.9				5014	116.173	111.791	91.2426	126.273	64.6117	8.80058	0.0385733	-1.36989	0.0642702	28226.8				3001	119.105	81.3326	285.197	109.438	517.338	492.537	2.81095	-0.65326	-0.342362	404664				5075	16.1441	0	122.46	38.2058	282.803	154.584	-0.111183
4977	43.9887	22.4537	119.456	133.673	161.873	-161.707	-2.94015	-1.52484	1.57145	313928				5015	118.517	111.791	91.2841	126.228	49.8094	37.0274	0.0436949	0.555616	-0.177066	-10937.4				3002	113.723	81.3326	286.569	108.445	933.68	897.2	2.83377	-0.609325	-0.328871	-156033				5076	21.8066	0	122.778	38.4324	158.917	140.324	-0.0565737
4978	43.0832	22.4537	119.444	133.658	164.231	152.221	-2.82488	1.98209	1.59729	216285				5016	121.921	111.791	91.3837	126.361	26.2293	26.0901	0.0598199	-0.0719222	0.0311599	-27558.9				3003	106.424	81.3326	287.75	107.657	770.043	741.167	2.84401	-0.613836	-0.339116	185119				5077	17.6076	0	122.975	38.3294	272.544	261.551	-0.101216
4979	50.0258	22.4537	119.237	134.175	370.451	368.507	-3.03413	1.70243	1.59993	242545				5017	122.214	111.791	91.3713	126.222	40.2587	-1.46887	0.0493902	-1.42145	0.185839	22565.2				3004	84.4419	76.9964	288.667	106.967	926.309	926.286	2.86751	-0.983322	-0.990325	-131272				5078	18.6797	0	123.528	37.9195	350.099	307.339	-0.0592416
4980	42.2562	22.4537	119.282	134.882	611.067	611.051	3.0303	1.61569	1.60845	-41936.2				5018	117.455	111.791	91.4037	126.228	30.9075	21.0964	0.0461441	0.863762	0.0442324	-20028.8				3005	107.315	76.9964	289.461	105.087	872.639	795.014	2.95817	-1.2419	-0.816917	5.04875e+06				5079	15.2392	0	123.703	37.4173	224.459	219.924	-0.0382743
4981	44.2871	22.4537	119.146	136.21	570.915	569.115	-3.03584	1.67544	1.59601	-366352				5019	116.804	111.791	91.4382	126.3	6.59583	1.06757	0.0423036	-1.41281	-0.00458805	13187.7				3006	97.4795	76.9964	289.607	104.214	7036.04	5843.77	3.01644	-0.254798	-0.845504	-6349858				5080	20.0057	0	124.053	37.3868	289.593	245.567	-0.0523331
4982	44.5894	22.4537	119.083	136.775	205.158	202.763	-3.13556	1.73681	1.58387	-306928				5020	119.964	111.791	91.4071	126.206	15.4656	14.2552	0.0216843	0.437576	0.0393238	25365.9				3007	97.9288	76.9964	312.157	99.1755	878.206	-506.09	0.0220711	1.79979	-0.385172	-4.23628e+06				5081	14.9765	0	124.604	37.0701	118.598	99.0668	-0.0748873
4983	45.5543	22.4537	119.033	136.885	104.167	-104.165	-3.0586	-1.57391	1.57501	-76193				5021	119.395	111.791	91.4849	126.322	59.5892	39.6211	0.0358524	0.976616	0.133185	-19419.3				3008	86.6473	76.9964	288.942	107.065	7731.54	-4742.37	2.8599	2.7928	-1.25926	4.34791e+06				5082	13.8654	0	124.293	37.0728	134.69	-134.16	-0.0453455
4984	45.4247	22.4537	119.082	136.428	182.101	-180.358	3.13692	-1.4349	1.56823	-3874.56				5022	121.036	111.791	91.5183	126.371	20.3343	20.2018	0.0443985	0.298577	0.184343	-19609.4				3009	105.538	76.9964	287.937	107.983	589.208	-394.458	2.83858	2.5422	-1.43669	46666.9				5083	18.809	0	124.157	37.1053	127.505	-123.531	-0.0409249
4985	44.1241	22.4537	119.115	136.283	194.541	-184.232	-2.88897	-1.2863	1.52829	-20374.8				5023	121.642	111.791	91.5497	126.342	44.0096	0.59241	0.0507439	-1.46208	0.0952529	-5346.28				3010	87.0852	76.9964	287.321	108.173	349.107	-347.791	2.85736	2.86999	-0.358444	357053				5084	14.4714	0	123.902	37.2399	134.908	-132.528	-0.0545404
4986	47.0749	22.4537	119.264	135.805	209.299	-204.607	-2.95088	-1.38835	1.5411	316078				5024	115.799	111.791	91.5342	126.225	39.6018	-4.75387	0.0445656	-1.40461	0.286514	160.711				3011	92.6194	76.9964	286.816	108.296	116.557	9.26162	2.86264	-1.84446	-0.353203	7.90727e+06				5085	14.6189	0	123.75	37.2968	118.404	-94.2306	-0.0869016
4987	47.5268	22.4537	119.241	135.597	113.472	111.471	-2.90494	1.72234	1.53423	342330				5025	117.337	111.791	91.5715	126.212	32.7629	-4.59316	0.0487116	-1.57217	0.139286	7195.31				3012	83.7471	76.9964	287.216	107.799	7916.7	7916.54	2.88568	-0.360472	-0.354016	41954.1				5086	20.5997	0	123.579	37.4668	90.5536	9.15357	-0.018228
4988	41.3621	22.4537	119.207	136.179	457.249	453.8	-2.94879	1.64683	1.52392	137275				5026	119.427	111.791	91.5341	126.116	7.6831	2.60215	0.0381354	-1.18135	0.0439282	51356.5				3013	92.0202	69.009	311.509	98.9878	7960.01	7958.49	-0.0209522	-0.368509	-0.348943	-14614723				5087	18.8304	0	123.815	37.5914	177.188	173.335	-0.0351844
4989	41.9928	22.4537	119.126	137.117	592.043	591.075	-3.03311	1.56965	1.51245	-52377.7				5027	119.713	111.791	91.5813	126.188	83.4916	53.9587	0.0451303	0.973287	0.105186	14121.8				3014	83.3954	69.009	311.968	98.2405	6758.36	-6656.23	-0.0357763	2.96414	-0.351522	6751454				5088	20.0404	0	124.167	37.5258	311.99	311.762	-0.0355823
4990	42.3669	22.4537	119.209	138.153	541.695	538.698	-2.95696	1.4016	1.50684	-235380				5028	115.553	111.791	91.6907	126.346	158.326	68.0805	0.0629646	1.1284	0.0020979	-72034.1				3015	94.6945	69.009	289.335	102.964	254.471	95.2199	3.13011	0.807201	-0.380076	6795168				5089	17.6955	0	124.831	37.3696	437.698	436.737	-0.0591121
4991	39.7183	22.4537	119.43	138.897	319.934	303.317	-2.96559	1.20225	1.52595	-284713				5029	116.077	111.791	91.8072	126.665	9.15506	-3.95358	0.0883381	1.97222	-0.0451166	-49108.1				3016	91.8388	69.009	312.554	98.8533	7078.49	6890.39	0.044486	-0.183322	-0.414372	-7019518				5090	23.4755	0	125.578	37.1557	331.511	331.508	-0.0416228
4992	37.1724	22.4537	119.594	139.148	43.8988	18.6046	-2.88028	0.374445	1.5076	-180376				5030	115.135	111.791	91.6787	126.374	145.117	-53.0617	0.0622312	-1.91518	0.0299409	70792.1				3017	87.9902	69.009	312.535	98.6632	149.518	-129.13	0.0120422	2.18685	-0.426403	-138895				5091	20.0011	0	125.924	37.206	318.088	318.066	-0.0518115
4993	35.2882	22.4537	119.566	138.95	166.849	-161.772	-2.87814	-1.88304	1.50587	-6445.8				5031	116.411	111.791	91.6439	126.21	19.3972	17.7304	0.0482907	0.54409	0.126499	25855.7				3018	93.7525	69.009	312.267	99.26	297.867	-268.026	0.0361353	2.28681	-0.403336	-6.85434e+06				5092	15.2226	0	126.616	36.9374	214.797	197.358	-0.0386938
4994	38.128	22.4537	119.423	138.618	176.215	-168.217	-2.79998	-1.93646	1.50756	-33412.1				5032	117.942	111.791	91.7341	126.408	77.4446	43.586	0.0596652	1.09174	0.118719	-40465.3				3019	83.3072	69.009	311.883	99.4123	7249.69	-7122.36	0.00362854	2.91912	-0.410164	104618				5093	12.3223	0	126.585	36.9311	196.081	185.215	-0.0457161
4995	42.2476	22.4537	119.356	138.402	208.581	-201.63	-2.89461	-1.89426	1.50623	123562				5033	119.83	111.791	91.7629	126.439	16.1195	3.12076	0.0648449	-1.30761	0.0683589	-4629.72				3020	88.078	69.009	288.696	104.592	7173.14	-7017.74	3.05348	2.94542	-0.404701	7.06222e+06				5094	19.2408	0	127.198	36.6401	1783.69	486.576	-0.0253471
4996	39.8326	22.4537	119.202	137.959	79.9159	-78.0677	-2.96866	-1.82466	1.53242	279209				5034	120.045	111.791	91.748	126.356	36.9993	-1.50897	0.0555919	-1.57286	0.0387304	14734.3				3021	92.3944	69.009	288.431	104.073	316.348	44.4793	3.09877	-1.74857	-0.31884	7232537				5095	0	0	127	31	1709.07	165.233	0
4997	38.6357	22.4537	119.289	138.144	284.226	201.142	-2.96628	1.40755	0.622968	132304				5035	120.824	111.791	91.7626	126.316	13.8358	13.2254	0.056754	-0.346965	-0.0487955	-335.472				3022	92.7726	69.009	288.51	103.554	7279.84	7277.02	3.10569	-0.25254	-0.280397	-6767013				5096	0	0	128	31	1806.87	-1544.62	0
4998	36.5848	22.4537	119.356	138.894	520.026	333.445	-3.01584	1.44364	0.56892	35078				5036	117.469	111.791	91.7914	126.34	13.4276	12.8899	0.0614735	-0.158721	0.125241	16645.4				3023	93.132	69.009	311.928	98.0096	521.707	510.003	0.0118677	-1.3106	-1.52281	-7109381				5097	14.79	0	126.318	36.9841	2002.71	-805.736	-0.0487892
4999	38.3702	22.4537	119.509	139.863	600.882	368.523	-3.11468	1.46927	0.558713	-29801.6				5037	121.729	111.791	91.8068	126.309	31.0858	29.5353	0.0560944	0.348313	0.0311435	5854.69				3024	83.0594	69.009	288.957	101.874	6891.62	-6599.38	-3.12804	3.02277	-0.411088	13520828				5098	14.7176	0	125.836	37.3152	135.754	-135.729	-0.068797
5000	38.3012	22.4537	119.559	140.886	463.048	338.722	-3.05153	1.32491	0.574642	-250773				5038	118.447	111.791	91.8888	126.375	43.2112	35.39	0.0554707	0.54379	-0.0673409	-5101.71				3025	102.064	69.009	289.117	100.733	7121.7	6921.45	-3.04433	-0.175942	-0.413642	-318376				5099	18.497	0	125.867	37.0224	198.455	143.555	-0.05633
5001	22.4537	22.4537	119.885	141.36	93.2925	87.9485	-3.10853	0.917164	0.577054	-237241				5039	122.165	111.791	91.9301	126.383	40.0793	30.2882	0.0540398	0.735247	0.0211837	-6464.93				3026	98.4421	69.009	312.33	97.7184	7006	6603.07	0.0306165	-0.116621	-0.457419	-6.81414e+06				5100	9.5324	0	126.295	36.8391	64.6657	-9.78356	-0.0787168
5002	33.3854	23.591	119.748	141.133	179.665	-149.293	-3.07252	-1.94925	0.602362	38758.2				5040	111.791	111.791	91.9879	126.465	25.5618	23.8233	0.0603281	-0.237592	0.13334	-9463.31				3027	96.5344	69.009	312.312	98.0155	300.766	-211.063	0.0243205	1.88024	-0.468412	-113246				5101	12.9399	0	125.85	37.2373	192.77	179.285	-0.0791132
5003	36.3035	17.6659	119.663	140.804	162.783	-110.535	-3.05254	-1.7118	0.605441	4206.51				5041	121.291	112.282	92.0129	126.363	39.8916	14.36	0.0538584	-0.935818	0.266736	12368.7				3028	81.3326	69.009	312.025	98.6733	397.359	-324.309	0.024557	2.09385	-0.431675	504706				5102	13.6914	0	126.905	37.0416	570.25	566.073	-0.0584924
5004	32.9772	17.6659	119.672	140.596	171.755	-106.328	-3.03085	-1.67315	0.565204	62039.3				5042	119.217	112.282	92.0668	126.358	28.5844	26.7287	0.0580183	0.51858	0.156265	-21025.2				3029	91.177	69.009	311.651	99.1629	287.774	180.397	0.0254118	2.22645	3.11971	-89118.2				5103	17.9452	0	127.715	36.8711	580.979	578.337	-0.060848
5005	31.287	17.6659	119.605	140.234	87.2996	-44.2888	-3.02596	-1.59706	0.505811	129157				5043	119.799	112.282	92.0956	126.41	5.70891	5.70352	0.0650191	0.0769775	0.0334956	-3583.81				3030	99.0072	69.009	311.44	99.4337	137.48	91.2793	0.0462853	-2.44575	-1.60104	335260				5104	16.4701	0	128.812	36.7055	475.76	472.842	-0.0212736
5006	28.9227	17.6659	119.664	140.305	189.221	84.8679	-3.03155	1.5454	0.439699	149807				5044	120.498	112.282	92.0857	126.359	3.30612	2.11971	0.0616818	-1.08162	-0.206817	-1123.45				3031	99.1964	69.009	311.299	98.8692	430.641	426.539	0.00850127	-1.65179	-1.78992	-48215.8				5105	16.4225	0	129.268	36.5487	330.865	330.674	-0.0931363
5007	29.8707	17.6659	119.621	140.865	442.354	234.675	-3.02296	1.41134	0.399749	90232.9				5045	125.137	112.282	92.1008	126.401	22.2072	0.996259	0.0657095	-2.14548	-0.619566	5387.76				3032	100.412	69.009	311.324	98.0029	425.692	378.323	-0.0186506	-1.39939	-1.87563	-356469				5106	16.6668	0	129.909	36.5856	202.456	189.793	-0.0836624
5008	36.5564	17.6659	119.898	141.761	556.362	324.908	-3.06013	1.34226	0.395093	-131432				5046	122.637	112.282	92.0455	126.297	20.4706	6.38402	0.0495021	-1.33282	-0.0791757	49629.1				3033	98.367	69.009	311.541	97.471	259.962	21.8542	-0.0128193	-0.532448	-2.01908	57512.1				5107	14.2562	0	129.918	36.7278	1675.9	185.469	-0.103119
5009	23.591	17.6659	120.041	142.671	392.626	193.475	-3.13462	1.46242	0.406897	-214234				5047	118.556	112.282	92.1169	126.334	71.1441	56.0132	0.0590831	0.7579	0.0935525	-33484.1				3034	95.7048	69.009	312.07	97.563	260.753	79.3663	0.0394225	-0.578842	-1.84036	144059				5108	0	0	130	31	1718.51	127.922	0
5010	35.3681	17.6659	120.04	143.062	124.191	-20.7586	-3.12841	2.16699	0.428251	-122131				5048	115.24	112.282	92.2177	126.46	26.7218	22.5291	0.0700851	-0.686122	-0.118341	-34043.5				3035	111.659	69.009	312.268	96.9955	262.616	223.425	0.0191716	-1.11492	-1.66828	-197667				5109	0	0	130	31	1732.28	-298.618	0
5011	33.6088	17.6659	119.808	143.014	143.353	-142.89	3.12017	-2.7963	0.425675	3.59611e+06				5049	120.902	112.282	92.1858	126.278	62.9858	-11.5144	0.0542561	-1.83343	-0.0787912	20262.3				3036	110.379	69.009	312.456	96.777	163.811	25.7581	0.00110363	1.04387	-0.369031	-133840				5110	12.5171	0	129.237	36.7237	2043.21	-437.819	-0.107842
5012	30.6066	17.6659	119.59	142.9	3573.02	3453.22	3.12684	0.176849	0.436535	101211				5050	117.042	112.282	92.1632	126.258	9.9929	8.74784	0.0506055	-0.48023	0.0242919	16186				3037	114.533	69.009	312.543	97.4675	260.351	-108.081	0.0464944	1.61268	-0.386215	39375.7				5111	14.7968	0	128.431	37.6275	1718.58	-1445.95	-0.106682
5013	36.0025	17.6659	131.533	145.109	3671.55	3554.43	0.0184308	0.158095	0.411356	-3.39419e+06				5051	118.235	112.282	92.2154	126.263	34.3386	24.9339	0.050692	0.517001	-0.241138	-6942.25				3038	108.202	69.009	312.419	97.6441	96.6933	-68.7057	0.0473819	-2.7497	-0.388623	283020				5112	0	0	129	31	437.542	-73.4033	0
5014	38.2467	17.6659	131.676	144.827	176.306	160.244	0.00879177	-0.0740997	0.356062	24259.1				5052	119.502	112.282	92.2627	126.314	34.0653	17.9916	0.0545195	0.844577	-0.169798	-16662.4				3039	115.635	69.009	312.245	97.3444	225.332	214.314	0.0086812	-2.10072	-1.78671	-275965				5113	7.69878	3.52906	129.519	36.6566	1725.76	145.7	-0.0543955
5015	38.7177	17.6659	132.119	145.065	184.974	184.503	0.0335841	0.235126	0.306492	-134904				5053	117.293	112.282	92.2908	126.347	2.60109	1.32926	0.0552994	0.806127	-0.228275	-9752.7				3040	91.8077	69.009	312.04	96.996	61.7217	-61.6509	-0.0162488	2.86784	-0.321646	3408.42				5114	15.0664	3.52906	129.351	36.7418	68.2823	7.68538	-0.0962304
5016	48.3267	17.6659	132.276	144.971	83.0657	49.5995	0.0191898	-0.710388	0.220513	-20877.6				5054	118.105	112.282	92.2687	126.32	9.47827	-8.42344	0.0529203	2.82292	0.1576	4222.71				3041	96.2449	69.009	312.047	97.4	266.89	-58.2425	0.0456462	-2.06448	-0.27369	570636				5115	12.74	3.52906	129.542	36.8831	261.309	261.307	-0.147101
5017	54.6285	17.6659	132.329	144.885	54.7229	28.7219	0.0118349	-0.817785	0.200459	-3486.83				5055	115.964	112.282	92.2608	126.357	4.29291	-4.20073	0.0531726	3.0444	0.110414	20225.7				3042	102.142	69.009	311.618	96.2126	512.928	512.393	-0.0357429	-1.8203	-1.86599	-599317				5116	15.1703	3.52906	130.221	36.7794	349.969	349.072	-0.127756
5018	47.7213	17.6659	132.4	144.838	56.6395	25.2351	-0.0437212	-0.92591	0.183111	-37499				5056	119.148	112.282	92.2545	126.322	25.9136	16.025	0.0496974	0.768593	-0.135496	8832.65				3043	101.311	69.009	311.625	95.7432	100.208	-86.924	-0.0515963	0.785919	-1.83491	180272				5117	9.72721	3.52906	130.709	36.9089	322.487	320.315	-0.107412
5019	45.4637	17.6659	132.442	144.734	84.5947	-12.2639	-0.115951	-1.51717	0.199109	-25464.1				5057	118.456	111.285	92.3229	126.417	35.1644	24.8576	0.060662	-0.735282	0.050411	-17310.5				3044	103.782	69.009	311.854	96.4489	7003.55	93.3485	0.0494845	2.98042	-1.7453	102455				5118	7.56473	3.52906	131.288	36.905	228.22	227.875	-0.0500339
5020	46.6584	17.6659	132.415	144.556	86.2132	-37.728	-0.162929	-1.80967	0.214067	41254.9				5058	118.373	111.285	92.3414	126.243	62.3558	7.54718	0.0470459	-1.34509	0.10437	7947.58				3045	106.037	69.009	288.582	99.4894	198.11	195.803	-3.04875	-1.51064	-1.66338	-378731				5119	7.97519	3.52906	131.465	36.9856	45.1906	40.3566	-0.00117254
5021	55.279	17.6659	132.374	144.455	52.4267	3.52694	-0.161873	-1.27138	0.232096	-11388				5059	112.282	111.285	92.3694	126.215	21.1518	15.4948	0.0467813	-0.692797	0.055937	3373.4				3046	108.429	69.009	311.894	95.7897	185.491	-182.927	-0.00584288	1.38492	-1.5902	-35395.6				5120	8.02219	3.52906	131.425	36.8419	53.7594	-45.6137	-0.0131122
5022	54.9453	17.6659	132.467	144.389	27.7073	-7.86107	-0.149981	-1.64673	0.211732	13715.4				5060	120.575	111.285	92.3957	126.198	18.8728	18.8682	0.047344	0.0767597	0.0989534	-231.606				3047	111.361	69.009	288.697	100.097	221.017	-218.323	-3.09075	1.66938	-1.62853	79383.9				5121	12.7995	3.52906	131.319	36.8828	147.293	-145.176	-0.0366061
5023	56.7257	17.6659	132.367	144.363	37.8578	5.85432	-0.132046	1.58206	0.166523	35953.5				5061	118.308	111.285	92.4321	126.22	39.332	18.6366	0.0460451	1.05413	-0.023038	-15177.8				3048	105.033	69.009	311.821	96.5229	6957.97	-138.939	0.0160338	-0.140632	-1.7314	-54012.8				5122	3.52906	3.52906	130.959	36.6868	281.212	-281.037	-0.0699035
5024	52.8577	17.6659	132.466	144.515	60.5441	41.8078	-0.0996348	0.900653	0.0920844	-26701.3				5062	119.91	111.285	92.4604	126.312	19.2455	3.45871	0.0480356	1.61368	0.223584	-19481.6				3049	104.646	69.009	311.661	96.8461	208.894	-192.952	0.0304833	1.74627	-1.78853	311930				5123	6.9437	6.9437	130.387	36.7829	82.9025	-80.6103	-0.0464551
5025	46.333	17.6659	132.493	144.521	28.7518	15.1065	-0.107651	0.999534	-0.0180651	17176.3				5063	122.541	111.285	92.4293	126.284	17.1592	-16.0228	0.0406675	2.86414	0.0885178	27824				3050	103.958	69.009	311.7	97.2085	119.473	118.979	0.0373878	-1.7402	-1.83119	308974				5124	10.5433	8.93427	130.683	36.692	95.5868	-26.9822	-0.0155193
5026	50.1747	17.6659	132.517	144.596	46.1277	32.2828	-0.145846	-0.884415	-0.0888164	-34714.5				5064	118.869	111.285	92.4054	126.328	34.8492	11.8012	0.0430683	1.0012	-0.224126	20792.8				3051	100.241	69.009	311.594	96.4536	427.959	427.953	-0.00435492	-1.79327	-1.79865	73572.1				5125	8.93427	0	130.068	36.789	5.93182	-0.344233	-0.0824703
5027	60.8854	17.6659	132.59	144.402	134.23	-2.43166	-0.201883	-1.67011	-0.0811966	-71514.2				5065	118.319	111.285	92.492	126.382	35.3751	32.594	0.0591445	0.405788	0.0066131	-37531.2				3052	102.059	69.009	311.385	95.8171	502.343	501.525	1.45277e-05	-1.86229	-1.80521	-47948.8				5126	11.8208	0	130.664	36.6974	298.96	281.877	-0.0534179
5028	66.298	17.6659	132.473	144.151	196.62	-73.9459	-0.295242	-2.03932	-0.0829604	273167				5066	118.352	111.285	92.5138	126.374	73.2352	-4.93718	0.0632655	-1.58836	0.0499055	17988.7				3053	76.9964	69.009	311.112	94.8497	455.042	453.576	-0.0160391	-1.8498	-1.7695	-405149				5127	11.7788	0	131.065	36.7854	333.64	327.684	-0.082018
5029	71.5069	17.6659	132.294	143.817	204.928	199.221	-0.373336	-2.23955	-2.00298	-118399				5067	119.223	111.285	92.4877	126.137	51.5569	13.0515	0.0440053	-1.30572	0.00914102	2220.5				3054	80.9416	69.009	310.967	94.359	59.3655	48.4272	-0.0237399	-1.14014	-1.75692	-87122.9				5128	14.0118	0	131.742	36.9708	246.995	186.554	-0.0395213
5030	74.975	17.6659	132.049	143.615	138.325	80.8214	-0.374043	-3.02672	-2.07992	-81473.4				5068	118.705	111.285	92.5588	126.208	15.2908	15.272	0.0489556	0.0238491	0.0734224	33669.6				3055	87.8682	69.009	311.195	94.6699	100.625	-38.6958	0.0349098	0.214124	-1.7514	80932.7				5129	15.7861	0	131.82	37.1137	138.741	105.954	-0.0428649
5031	73.0766	17.6659	131.836	143.764	29.1753	-0.651964	-0.319972	2.56117	-2.12887	-51522.4				5069	118.636	111.285	92.5387	126.139	104.488	48.9416	0.0376531	1.04473	-0.0385973	1906.09				3056	114.066	69.009	311.295	94.4303	54.2124	42.2369	0.028628	-1.07702	-1.75459	-21018.8				5130	16.3815	0	131.944	37.3868	116.376	113.669	-0.0111325
5032	71.9527	17.6659	131.968	143.668	67.3335	-52.1743	-0.291763	0.306967	-2.15033	39898.4				5070	118.927	111.285	92.7337	126.51	109.313	50.8477	0.0634194	1.12849	0.0415065	-67963.7				3057	108.078	69.009	311.281	94.5108	23.2516	21.2181	0.0417722	-1.41834	-1.83967	-30053.1				5131	18.5452	0	132.153	37.3128	89.107	85.5938	-0.0204133
5033	76.253	17.6659	132.05	143.832	128.613	-12.2759	-0.25547	-0.48986	-2.15625	37793.8				5071	115.623	111.285	92.6946	126.468	44.4366	-17.116	0.0545249	-1.91242	0.0537776	25415.8				3058	108.088	69.009	311.307	94.3537	25.0992	-8.83497	0.00173351	-0.0022299	-1.93273	-210308				5132	16.8567	0	132.241	37.3979	104.804	85.4585	-0.0129062
5034	69.7773	17.6659	132.346	143.466	178.741	25.5178	-0.324902	-0.856601	-2.28414	-69652.5				5072	118.128	111.285	92.6841	126.37	22.592	8.29978	0.0436949	-1.15481	0.0397983	14468.1				3059	101.357	69.009	311.364	94.5106	228.787	-219.143	-0.00451672	1.45276	-1.98022	37940.8				5133	21.2664	0	132.495	37.2439	46.7984	16.5001	-0.053115
5035	65.0695	17.6659	132.44	143.382	44.8764	-44.1347	-0.422487	-0.633956	2.6897	126204				5073	119.752	111.285	92.7251	126.399	28.6706	22.7679	0.0493822	0.682603	0.0293669	-9122.46				3060	101.387	69.009	311.397	95.111	203.865	-181.202	0.0204457	1.69351	-1.92408	160633				5134	14.6477	0	132.356	37.2928	90.3091	-90.1993	-0.0418812
5036	74.27	17.6659	132.467	143.378	82.1087	82.0697	-0.498039	-2.49227	-2.46145	185509				5074	118.502	111.285	92.7582	126.43	18.552	13.6454	0.054211	0.906101	0.161745	-16581				3061	94.5454	69.009	311.281	95.185	33.9946	-20.5695	0.0285682	1.91862	-0.302043	329132				5135	13.4817	0	132.282	37.0307	139.854	-111.37	-0.0513491
5037	73.2562	17.6659	132.222	143.216	267.624	267.579	-0.589233	-2.57092	-2.55252	271747				5075	115.986	111.285	92.7632	126.448	3.12834	-2.93557	0.0571372	-2.62975	0.158966	-4882.72				3062	69.009	69.009	311.358	95.2175	308.628	308.562	0.0384898	-1.81922	-1.83991	-366452				5136	14.1144	0	132.62	36.9088	51.6644	4.38145	-0.0779106
5038	70.4621	17.6659	131.716	142.896	554.084	539.326	-0.646123	-2.85	-2.61868	-23843.8				5076	121.589	111.285	92.7491	126.425	18.9598	-7.81829	0.0612779	-1.75756	0.238279	21858.4				3063	78.3888	71.9625	311.028	94.1879	565.477	-57.8897	-0.0113042	-1.9885	-0.315154	529565				5137	10.5951	0	132.117	36.9844	270.132	101.771	-0.064044
5039	70.9808	17.6659	130.453	142.685	550.314	515.482	1.50393	-3.02588	-2.66819	-131561				5077	121.881	111.285	92.7515	126.386	16.683	14.0401	0.0586739	0.819347	0.248761	7455.72				3064	87.6316	71.9625	310.593	93.4946	488.528	471.676	-0.0332809	-1.91705	-1.65362	-345242				5138	15.0284	0	131.722	36.8451	136.779	66.9755	-0.081077
5040	71.8207	17.6659	129.894	142.684	405.367	383.921	1.58043	-3.00923	-2.6825	-204636				5078	118.847	111.285	92.7871	126.466	21.5036	21.4959	0.0693379	0.158014	0.131275	-25915.2				3065	82.1046	71.9625	310.476	92.6561	153.378	126.433	-0.0852395	-0.994188	-1.59598	-239762				5139	21.4412	0	131.68	37.1153	144.367	139.396	-0.0991965
5041	68.1512	17.6659	129.114	142.507	366.673	179.285	1.3205	-2.81112	2.41215	-108658				5079	117.87	111.285	92.8222	126.397	42.7959	-4.41932	0.0616504	-1.40625	0.268	8192.48				3066	92.3604	71.9625	310.872	93.066	287.705	-113.328	-0.0315195	0.417258	-1.55842	36982.8				5140	30.9025	0	131.973	37.256	204.245	168.905	-0.135562
5042	63.1348	17.6659	128.738	142.288	160.357	70.6277	1.21952	-2.73624	2.43224	-152600				5080	122.909	111.285	92.8105	126.325	36.0075	3.77315	0.0542541	-1.26858	0.197234	31424.4				3067	112.391	71.9625	311.352	93.0447	233.671	-76.3457	-0.0244165	0.279471	-1.62416	-282396				5141	36.6886	0	132.244	37.4967	162.789	150.912	-0.132364
5043	60.8253	17.6659	128.623	142.296	82.0092	-81.9728	1.23282	-0.652017	2.45976	-249312				5081	120.656	111.285	92.858	126.282	36.6182	35.1975	0.0545689	-0.243211	0.0362525	-10785.8				3068	114.771	71.9625	311.621	93.2809	384.799	-358.742	-0.0291091	1.14064	-1.63083	176501				5142	44.8848	0	132.188	37.7542	109.333	89.7273	-0.0807392
5044	54.8185	17.6659	128.955	142.122	444.277	-331.285	1.24888	-0.283026	-2.69537	33866.9				5082	120.226	111.285	92.9289	126.296	25.0985	24.4117	0.0567248	-0.15849	0.0759798	15081.5				3069	103.634	71.9625	311.887	94.2105	182.664	-182.241	0.0260671	1.42187	-1.65167	242459				5143	45.7385	0	132.301	37.8565	100.471	98.5485	-0.0741886
5045	57.3259	17.6659	130.045	141.883	343.356	-297.418	-0.882644	-0.115244	-2.7336	190280				5083	119.669	111.285	92.9406	126.269	41.5602	39.4933	0.0564171	0.579479	0.26277	-26788.3				3070	101.199	71.9625	311.711	93.883	86.0591	60.218	-0.0468839	-2.57677	-1.78099	-173125				5144	47.2202	0	132.364	38.0388	97.6482	79.732	-0.0520705
5046	55.142	17.6659	130.092	141.99	119.191	-107.138	-0.95582	0.825042	-2.77016	-38268				5084	118.219	111.285	93.0448	126.372	18.396	12.705	0.0646586	1.00969	0.20126	-30451.9				3071	99.5987	71.9625	311.645	94.057	147.424	-112.907	-0.0542674	1.9111	-1.92891	50047.3				5145	44.4806	0	132.586	38.0153	136.517	13.9359	-0.0668078
5047	57.9378	17.6659	130.314	142.175	148.25	-145.406	-0.945151	0.586838	-2.75096	105900				5085	121.785	111.285	92.9732	126.321	18.0737	-17.7469	0.0528023	-2.77883	0.172313	11462.5				3072	89.2302	71.9625	311.547	94.3463	168.813	-62.8593	-0.0346557	2.39743	-1.93341	154269				5146	45.8332	0	132.796	37.8941	42.1006	-23.7215	-0.0935772
5048	65.6272	17.6659	130.504	142.264	55.1074	-39.5056	-0.926973	-0.427952	-2.79807	229747				5086	120.672	111.285	92.9885	126.35	22.3568	-6.28447	0.0505694	1.59766	-0.258074	11974				3073	92.1374	71.9625	311.231	94.4382	201.776	91.4097	0.00352704	-3.01673	-1.91609	241024				5147	43.185	0	132.692	37.9235	87.0784	4.28361	-0.0848509
5049	62.199	17.6659	130.481	142.098	191.909	190.241	-0.927417	-2.68606	-2.81797	1.88384e+06				5087	114.286	111.285	92.9712	126.396	5.96423	5.68956	0.0519125	0.0762016	-0.228467	30481.1				3074	81.3555	71.9625	310.88	94.2625	337.29	332.434	0.0357288	-2.12133	-1.95143	-180041				5148	41.9228	0	132.52	37.803	86.8768	2.42137	-0.104941
5050	54.5196	17.6659	129.929	141.982	3567.92	2074.08	-0.948212	2.41489	-2.91784	-1.51051e+06				5088	122.631	111.285	93.0083	126.352	39.7738	36.1707	0.0462664	0.342411	-0.0865223	-9440.6				3075	82.6067	71.9625	310.643	93.48	158.169	152.393	0.000471095	-1.62016	-1.89124	88390.9				5149	36.1861	0	132.436	37.7884	105.959	29.059	-0.123403
5051	34.4283	17.6659	121.593	150	585.529	563.57	2.20569	-2.6876	-2.96234	-1665151				5089	122.789	111.285	93.0961	126.44	27.9008	26.7301	0.055172	0.163618	-0.1271	-3895.53				3076	88.7621	71.9625	310.854	93.7359	281.956	240.784	0.0528499	-1.37319	-1.92041	124912				5150	41.8618	0	132.178	37.7138	288.83	61.5255	-0.15423
5052	17.6659	17.6659	128.175	141.126	3180.56	-1101.58	-1.1388	-0.995274	-2.91975	1.52021e+06				5090	117.057	111.285	93.1001	126.367	34.0606	22.8345	0.0500766	-1.08201	-0.24597	15644				3077	91.612	71.9625	310.827	92.5584	377.615	365.695	-0.0178687	-1.46869	-1.72061	-431420				5151	42.3586	0	131.494	37.5899	366.392	162.575	-0.11016
5053	17.7766	17.7766	127.363	141.106	428.085	418.626	1.78247	-3.11824	-2.90763	-147383				5091	118.423	111.285	93.1494	126.34	40.4828	38.4785	0.0543083	0.254663	-0.0613231	-15319.7				3078	88.9293	71.9625	310.982	92.4838	127.84	-65.7249	-0.0117426	0.491541	-1.61923	72716.9				5152	52.7394	0	130.992	38.003	281.675	209.715	-0.0475517
5054	38.549	36.3623	126.749	141.093	296.923	271.243	-1.38106	2.94216	-2.92207	-207399				5092	119.837	111.285	93.2307	126.401	32.5375	23.1588	0.0626571	0.835804	0.0570069	-31775.4				3079	108.201	71.9625	311.203	92.7595	176.686	6.99202	0.0149432	0.466592	-1.06462	115739				5153	55.2827	0	130.714	38.1128	170.36	119.09	0.00615056
5055	54.1686	36.3623	126.393	141.302	160.94	63.8442	-1.4643	2.11235	-3.00796	3.52925e+06				5093	119.01	111.285	93.2221	126.42	9.20349	-8.61657	0.0592554	2.84384	0.0612977	-1872.3				3080	98.5687	71.9625	311.508	92.7487	122.868	122.731	0.00260226	-0.548343	-0.501091	-90299.8				5154	64.6005	0	130.577	38.3912	136.719	133.775	0.0584755
5056	53.691	36.3623	126.472	141.553	3629.97	3593.1	-1.45206	1.84851	1.99116	-101842				5094	116.721	111.285	93.2014	126.41	23.6329	-10.4889	0.0524589	1.95833	-0.0723311	25117.7				3081	92.9045	71.9625	311.552	92.546	122.419	32.4313	-0.0397803	0.933186	-0.369489	69732.6				5155	65.9014	0	130.897	38.5301	277.811	155.556	0.072414
5057	48.415	36.3623	123.076	152.939	3497.8	3491.26	1.74267	1.86682	1.92799	-3.66362e+06				5095	114.011	111.285	93.1924	126.493	28.3477	14.6288	0.0515503	1.12116	0.0925954	-5832.92				3082	84.9522	71.9625	311.751	93.0766	194.936	102.164	0.0194082	-1.88458	-0.865435	-98231.5				5156	68.2791	0	131.465	38.6547	289.24	12.8779	0.0483306
5058	41.2175	36.3623	123.071	152.705	205.722	-172.36	1.78149	-1.854	1.86509	-3385714				5096	118.227	111.285	93.2424	126.495	27.7196	8.79588	0.0538329	-1.16762	0.0802799	2283.21				3083	83.8604	71.9625	311.352	91.928	185.413	3.9324	-0.0839224	-2.66034	-1.11075	-213290				5157	68.0566	0	131.861	38.5581	243.045	-192.315	0.01936
5059	39.2951	36.3623	122.884	152.28	3559.44	-3558.07	1.81443	-1.24827	1.8656	96447.8				5097	115.23	111.285	93.2286	126.408	22.7889	11.0791	0.0476349	-0.95228	0.110825	-111.222				3084	92.4433	71.9625	311.203	92.7905	215.206	-209.357	0.00929974	2.21313	-1.16213	348559				5158	58.4587	0	132.176	38.2664	0	0	-0.00751391
5060	45.2836	36.2991	126.832	141.452	3461.92	-3461.63	1.70453	-1.24375	1.88489	3.6114e+06				5098	117.69	111.285	93.2865	126.433	22.3235	10.9679	0.0565324	-0.925865	0.131332	3732.32				3085	71.9625	71.9625	310.922	92.5024	317.665	139.202	0.00684318	-2.33589	-1.21869	-130933				5159	53.4601	0	132.429	38.2467	0	0	-0.0585615
5061	48.3733	36.2991	126.591	141.352	155.193	149.769	1.66692	-3.00745	3.01059	-87817.8				5099	118.822	111.285	93.2734	126.349	27.4546	14.7002	0.0506042	-0.753166	0.252606	-1977.88				3086	80.224	74.6432	310.47	92.0267	221.66	8.26937	-0.00600487	-2.67989	-1.14641	56102.6				5160	53.1944	0	132.428	38.4064	0	0	-0.0583358
5062	55.486	36.2991	126.319	141.383	78.1823	61.9514	-1.48015	2.42253	3.0786	831.47				5100	115.125	111.285	93.3532	126.371	26.1193	12.7223	0.0530445	-1.02404	0.0380043	-14872.3				3087	85.2616	74.6432	310.261	92.1732	128.442	64.372	0.0400141	-2.12358	-1.07774	178567				5161	50.6276	0	132.264	38.093	0	0	-0.0678742
5063	52.7567	36.2991	126.395	141.524	123.424	62.7829	-1.51008	0.994363	2.03151	53827.4				5101	112.956	111.285	93.3186	126.274	7.36865	-2.14999	0.0440412	-1.55053	0.316352	12746.2				3088	86.136	74.6432	310.245	91.6623	327.04	242.939	0.015704	-1.76081	-1.02732	-336143				5162	52.2919	0	132.028	38.1191	0	0	-0.0626607
5064	58.7963	36.2991	126.543	141.728	119.423	116.61	-1.50914	1.69559	1.91306	24643.2				5102	119.062	111.285	93.3537	126.346	14.7805	10.5962	0.049146	1.05242	0.280973	-13127				3089	87.9232	74.6432	310.055	91.1027	143.301	-93.2039	-0.0348251	1.21938	-1.05953	-125655				5163	58.2759	0	131.794	38.2417	0	0	-0.0370449
5065	61.8106	36.2991	126.346	141.919	273.634	141.254	-1.55614	2.90185	1.87347	-1894.68				5103	117.412	111.285	93.343	126.317	10.1595	-2.53079	0.0476662	-1.62924	0.193317	14014.9				3090	89.7417	74.6432	310.409	92.1108	446.871	-218.859	0.0228999	1.13633	-0.946284	-27801.1				5164	71.6526	0	131.633	38.4768	0	0	0.0103435
5066	70.6826	36.2991	125.657	141.944	388.019	139.359	-1.60232	3.0444	1.84097	-390018				5104	113.543	111.285	93.3518	126.312	11.766	11.4841	0.044683	-0.0532527	0.166111	-16135.8				3091	82.9808	74.6432	310.682	92.4539	393.49	-246.66	0.0098141	1.29757	-0.950734	47347.7				5165	80.108	0	131.625	38.7174	0	0	0.0389505
5067	77.2609	36.2991	125.058	142.044	408.218	-250.659	-1.64891	-2.84628	1.20495	73698.9				5105	116.019	111.285	93.3822	126.315	9.67602	-4.65174	0.0452789	-2.20256	-0.13025	9732.3				3092	78.6702	74.6432	310.763	93.3738	304.79	-199.312	0.0428934	1.23783	-1.04574	360332				5166	84.9573	0	131.632	38.9045	0	0	0.080481
5068	77.8714	36.2991	124.355	141.548	436.305	-176.961	-1.71446	-2.54151	1.75325	72488.1				5106	111.285	111.285	93.3327	126.286	28.3951	5.08056	0.0410248	1.44701	0.0561084	15649.1				3093	74.6432	74.6432	311.014	93.4141	173.841	161.02	0.0323386	-0.561847	-0.948314	-77406.2				5167	83.4079	0	131.811	39.1323	0	0	0.110184
5069	80.5385	36.2991	123.858	141.223	238.773	-104.472	-1.75186	-2.55246	1.70706	277495				5107	116.996	111.786	93.3939	126.409	57.9537	20.7297	0.0423752	1.15683	-0.0481653	-18055.1				3094	88.1277	82.9272	311.254	93.0651	138.421	83.6137	0.00229989	-0.0666543	-0.988871	18508.1				5168	83.1211	0	132.015	39.2885	0	0	0.0876058
5070	84.9361	36.2991	123.694	141.106	174.778	173.022	-1.75362	1.50193	1.6438	4071214				5108	117.665	111.786	93.4104	126.463	4.84055	2.67459	0.0453243	1.51331	0.527925	-7169.74				3095	90.1523	82.9272	311.474	93.3833	129.373	102.122	0.0580385	-0.362559	-1.02359	331466				5169	82.3988	0	132.068	39.2319	0	0	0.0725741
5071	84.5313	36.2991	123.898	141.804	4264.07	4244.24	-1.73455	1.53157	1.62806	-53340.3				5109	116.587	111.786	93.3948	126.425	12.7096	-4.49514	0.0435435	-1.5445	0.387798	20579.7				3096	82.9272	82.9272	311.657	92.9121	436.5	433.588	0.0520612	-1.16462	-1.04905	48802.2				5170	77.0746	0	132.199	39.1332	0	0	0.0653014
5072	86.724	36.2991	124.251	155.309	4205.68	4190.9	1.3628	1.55318	1.63705	-3.93426e+06				5110	114.776	111.786	93.4115	126.421	16.6917	16.0846	0.0429663	0.555701	0.285163	-436.584				3097	87.7833	87.7833	312.049	92.0467	487.772	482.39	0.0525682	-1.17656	-1.02787	-27021.2				5171	72.1624	0	132.259	38.9504	0	0	0.0330588
5073	72.6261	36.2991	124.145	155.821	257.566	256.637	1.40517	1.21857	1.30352	-180687				5111	118.43	111.786	93.4421	126.454	22.2526	15.648	0.0447727	-0.605448	0.185462	1201.28				3098	105.996	105.996	312.281	91.411	466.405	455.369	0.0459619	-1.22757	-1.0096	-117686				5172	71.1996	0	131.997	38.8007	0	0	0.0264081
5074	68.9813	36.2991	124.547	156.114	109.348	75.9507	1.37823	0.526514	1.32948	-145284				5112	113.849	111.786	93.4725	126.378	35.4219	16.8492	0.0431826	-1.01325	0.061819	5355.12				3099	111.498	111.498	312.572	90.5827	353.946	337.683	0.021986	-1.04587	-0.74155	-101600				5173	74.8967	0	131.695	38.7499	0	0	0.0606376
5075	64.2974	36.2991	124.46	156.004	69.3338	-69.3338	1.40874	-1.85738	1.28418	-3.92953e+06				5113	117.224	111.786	93.5045	126.354	22.5934	22.2044	0.0426672	-0.0120429	0.173802	-9423.77				3100	111.736	111.736	312.873	90.39	262.337	236.083	0.0426356	-0.44971	-0.900916	128300
5076	70.1952	36.2991	124.482	155.893	4014.01	-3998.86	1.40771	-1.57397	1.65453	-26419.9				5114	116.161	111.786	93.5478	126.378	24.9515	12.7806	0.0495081	1.03268	-0.000354377	-29122.7				3101	118.301	113.166	313.36	90.2026	364.753	364.383	0.0540535	-0.828703	-0.873745	-35599				frame_num	frame_score	min	xpos	ypos	velocity	velocity_along_path	theta
5077	70.2653	36.2991	124.418	142.624	4057	-4025.28	-1.73503	-1.64836	1.61836	7.65011e+06				5115	119.8	111.786	93.5472	126.426	18.2765	-16.3421	0.0490326	2.96082	0.283478	19343				3102	116.313	113.166	313.694	89.4938	330.451	328.784	-0.00622048	-0.788888	-0.889376	-182090				5112	0	0	415	186	0	0	0
5078	64.0757	36.2991	123.434	142.41	3625.29	3624.83	-1.81779	1.59748	1.6133	732174				5116	122.961	111.786	93.4879	126.388	23.7345	3.00092	0.0394008	1.90793	0.463909	18138.2				3103	116.008	113.166	314.136	89.421	236.631	146.695	-0.0057341	-0.00904089	-0.911186	-31823.5				5113	0	0	420	185	0	0	0
5079	59.0488	36.2991	124.095	154.704	4418.85	4357.01	1.28768	1.44764	1.61513	-3337526				5117	116.925	111.786	93.521	126.5	34.0811	21.1392	0.0462552	1.39085	0.48913	-21737.9				3104	117.375	113.166	314.483	89.4867	124.072	114.871	0.00903763	-1.2511	-0.863563	-184385				5114	0	0	419	185	0	0	0
5080	51.9706	36.2991	125.243	157.028	1131.62	1019.48	3.0996	1.20487	1.65382	-493123				5118	116.139	111.786	93.5082	126.5	1.11911	-0.598738	0.0408117	2.50397	0.368651	4364.13				3105	119.023	113.166	314.266	89.0284	75.2711	-69.514	-0.00615335	2.7437	-0.791539	14053.4				5115	0	0	420	185	0	0	0
5081	45.4727	36.2991	125.445	158.227	527.608	526.357	2.71822	1.55256	1.62145	-198081				5119	117.469	111.786	93.518	126.503	19.9909	3.76539	0.0377721	-1.11086	0.270448	2398.86				3106	118.907	113.166	314.252	89.5839	118.808	-55.4606	0.0621527	-2.93969	-0.883215	144598				5116	0	0	419	185	0	0	0
5082	43.9336	36.2991	125.275	158.786	337.111	328.276	2.19889	1.82651	1.59705	-43669.5				5120	115.11	111.786	93.5378	126.441	40.7007	6.16425	0.0373493	-1.16726	0.251495	15389.8				3107	121.38	113.166	313.878	88.9489	294.3	89.1377	0.0271897	-2.11267	-0.849592	4887.13				5117	0	0	420	185	0	0	0
5083	42.6757	36.2991	125.161	159.314	330.293	284.606	2.03626	2.07943	1.5472	-235634				5121	119.864	111.786	93.5713	126.378	28.0911	21.554	0.0383652	-0.494078	0.202112	-25080.5				3108	117.735	113.166	313.746	88.7435	151.955	94.0249	0.0279453	-1.7788	-0.875173	150647				5118	0	0	419	185	0	0	0
5084	40.0073	36.2991	124.739	159.748	109.574	48.9726	-0.236095	2.63097	1.52352	-178290				5122	117.064	111.786	93.6202	126.396	17.5167	-3.52649	0.0403718	-1.55324	0.220265	65543.5				3109	122.305	113.166	313.773	88.4533	259.12	244.672	0.0356173	-1.28628	-0.95077	-21214.1				5119	0	0	419	185	0	0	0
5085	42.1549	36.2991	124.842	159.492	248.36	-129.318	-0.011041	-0.607984	1.51047	-119444				5123	116.012	111.786	93.5723	126.319	106.203	62.017	0.0317065	1.12955	0.182339	26471.5				3110	116.905	113.166	313.988	87.9145	223.908	223.458	0.0132848	-0.962586	-0.899159	-137976				5120	0	0	415	186	0	0	0
5086	43.9993	36.2991	125.419	159.275	304.977	-248.762	-3.09834	-0.990959	1.53373	69440.9				5124	116.81	111.786	93.7714	126.716	122.546	88.4885	0.065858	0.973401	0.209416	-94336				3111	122.355	113.166	314.2	87.8408	112.185	85.482	0.00227114	-0.283549	-0.987993	9455.03				5121	0	0	416	187	0	0	0
5087	40.211	36.2991	125.399	158.642	179.93	-179.321	-2.99197	-1.70998	1.51396	373456				5125	113.569	111.786	93.8021	126.657	40.6516	-5.84748	0.0572717	-1.45417	0.260967	26500.1				3112	122.368	113.166	314.347	87.8098	106.66	94.937	-0.0217529	-0.547478	-1.02074	-266266
5088	36.3623	36.2991	125.336	158.681	275.897	194.135	-3.11561	2.22885	1.43857	203234				5126	115.942	111.786	93.7872	126.582	24.6608	20.6526	0.0473715	-0.448897	0.12927	21443.5				3113	122.334	113.166	314.503	87.6558	232.052	-171.329	-0.0635304	1.23427	-1.16711	-224254				frame_num	frame_score	min	xpos	ypos	velocity	velocity_along_path	theta
5089	42.5175	36.2991	124.837	159.369	443.737	397.369	-0.515662	1.87772	1.41649	119924				5127	117.988	111.786	93.8761	126.622	44.4997	42.0961	0.0529273	-0.302255	0.0279209	-13951.1				3114	124	113.166	314.603	88.54	414.374	-395.583	-0.00708169	1.56727	-1.27201	256047				4338	0	0	321	15	0	0	0
5090	40.1168	36.0235	124.889	160.091	533.362	517.293	-0.471269	1.21025	1.45634	-676.025				5128	116.342	111.786	93.9288	126.538	38.3308	28.145	0.0555887	-0.701463	0.0447471	-49648.6				3115	120.699	113.166	314.508	89.037	160.526	-139.536	0.0320151	2.28896	-1.36976	250313				4339	0	0	321	15	0	0	0
5091	40.2752	36.0235	125.464	161.033	516.928	516.617	2.0421	1.43385	1.46857	-184617				5129	113.128	111.786	93.9737	126.539	35.5424	-21.5035	0.0595251	-2.05991	0.160662	12801.9				3116	121.546	113.166	314.251	88.9429	158.962	110.777	0.0273014	-2.30808	-1.50832	188737				4340	0	0	322	15	0	0	0
5092	42.0964	36.0235	125.124	161.798	332.268	332	-0.369078	1.44558	1.48576	-280021				5130	116.153	111.786	93.8731	126.433	9.20928	-8.70162	0.0515827	2.9805	0.17249	55967.8				3117	120.511	113.166	314.152	88.6447	329.643	299.514	0.0385473	-2.02	-1.58913	-103582				4341	0	0	322	14	0	0	0
5093	43.0248	36.0235	125.602	162.132	109.046	51.9788	-2.9504	0.498004	1.57194	-202378				5131	116.185	111.786	93.9434	126.544	83.5951	47.2662	0.0569432	1.15143	0.181577	-27785.8				3118	118.018	113.166	313.773	87.9531	275.68	195.932	-0.00547616	-2.36614	-1.58587	-140111				4342	0	0	322	14	0	0	0
5094	41.1853	36.0235	125.443	161.972	151.946	-150.4	-3.04731	-1.76815	1.51626	-91894.9				5132	119.775	111.786	93.9866	126.687	30.3549	19.4804	0.0627596	1.07094	0.196926	-5510.58				3119	119.424	113.166	313.496	88.0014	81.9285	55.8206	0.01523	-2.35607	-1.53485	104977				4343	0	0	322	14	0	0	0
5095	39.322	36.0235	125.503	161.635	286.427	-242.294	3.05875	-2.14431	1.55979	90938.6				5133	120.29	111.786	93.9919	126.633	28.1023	13.9699	0.0533983	-0.938912	0.111623	6124.8				3120	125.014	113.166	313.58	87.76	184.676	160.798	0.00695511	-1.24315	-1.75732	-147673				4344	0	0	322	14	0	0	0
5096	42.1703	36.0235	124.925	161.17	161.937	-151.356	-0.636602	-1.81453	1.69057	323298				5134	116.312	111.786	94.0419	126.612	41.8278	20.0947	0.0522694	-0.945851	0.123819	-4544.74				3121	125.272	113.166	313.694	87.4186	169.329	13.1246	-0.0259655	-0.300036	-1.79324	-280218				4345	0	0	322	14	0	0	0
5097	39.5241	36.0235	125.373	161.111	196.274	171.943	-3.07712	1.24296	1.74619	226839				5135	111.889	111.786	94.0735	126.52	36.3568	15.5499	0.0492901	-1.10775	0.0210974	8810.28				3122	126.3	113.166	314.12	87.5931	318.845	-267.094	-0.0189867	0.701169	-1.86267	83163.7				4346	0	0	322	14	0	0	0
5098	37.9048	36.0235	125.136	161.789	406.398	398.781	-0.799508	1.44693	1.64083	186960				5136	112.413	111.786	94.0961	126.503	29.0229	24.3602	0.0488291	-0.489052	0.0856664	-2133.47				3123	128.2	113.166	314.506	88.1042	352.651	-183.93	0.000377608	0.980538	3.10002	208556				4347	0	0	322	14	0	0	0
5099	40.049	36.0235	125.54	162.456	596.826	585.742	2.98395	1.43449	1.62752	-5632.87				5137	111.786	111.786	94.1589	126.474	27.4316	22.2267	0.0514852	-0.297205	0.328998	1983.29				3124	124.153	113.166	314.774	88.5697	88.7853	24.6266	-0.00238288	1.22652	2.51626	-15187.4				4348	0	0	323	14	0	0	0
5100	41.4317	36.0235	125.406	163.76	586.364	580.109	-3.1039	1.71589	1.5697	-366046				5138	116.982	113.225	94.1835	126.477	32.3601	24.21	0.0508146	0.945692	0.220156	119.469				3125	119.788	113.166	314.606	88.3828	104.861	9.43919	-0.03979	2.1229	-2.67962	76728.5				4349	0	0	323	14	0	0	0
5101	43.8648	36.0235	125.257	164.39	317.391	214.062	-3.1125	2.50255	1.67197	-243876				5139	118.108	113.225	94.222	126.562	47.8705	24.3295	0.0548185	1.38691	0.349246	-24549.3				3126	123.38	113.166	314.59	88.8673	225.34	86.1677	-0.013493	1.96962	-3.13515	73037.5				4350	0	0	323	14	0	0	0
5102	42.2014	36.0235	124.557	164.391	43.2724	-29.8136	-0.761751	-2.16633	1.78598	-195986				5140	117.62	113.225	94.2127	126.634	25.542	-0.219836	0.0538566	1.53703	-0.0423739	3013.37				3127	120.977	113.166	314.314	89.075	188.329	159.205	0.0043708	2.78425	-2.93537	107437				4351	0	0	322	15	0	0	0
5103	44.1865	36.0235	125.176	164.27	304.044	-225.799	-2.96731	-0.62283	1.78499	2099.99				5141	118.03	113.225	94.2249	126.647	32.3925	2.79354	0.057292	-1.38531	0.099134	-1750.83				3128	121.348	113.166	314.002	89.0869	275.515	266.643	0.0419932	-2.66158	-2.91605	-15412.4				4352	0	0	322	14	0	0	0
5104	43.382	36.0235	125.38	163.8	223.705	-223.699	-3.0613	-1.34094	1.79326	102303				5142	117.104	113.225	94.2326	126.527	51.8423	1.0427	0.0492674	-1.37581	0.174869	1448.38				3129	123.849	113.166	313.5	88.6509	342.707	251.23	0.0210683	-2.27111	-3.01907	-47792.8				4353	0	0	322	15	0	0	0
5105	42.8096	36.0235	125.346	163.544	123.47	-121.396	-3.11231	-1.56339	1.76173	163220				5143	118.021	111.765	94.2584	126.477	35.8106	2.49109	0.0484787	-1.24848	0.252701	5798.94				3130	115.598	113.166	313.266	88.2134	229.672	203.437	0.00592959	-2.12166	-2.6043	-9041.89				4354	0	0	322	15	0	0	0
5106	39.6789	36.0235	125.383	163.388	47.0466	41.8244	3.10002	2.26451	1.78887	289266				5144	116.692	111.765	94.2704	126.414	8.57145	8.29002	0.0414746	0.132196	0.389159	16791.4				3131	114.482	113.166	313.099	87.9986	247.731	194.395	0.0204501	-1.82468	-2.49326	-194951				4355	0	0	321	15	0	0	0
5107	41.2429	0	125.246	163.665	335.033	331.09	-3.09785	1.72224	1.87581	305558				5145	118.853	111.765	94.2867	126.481	32.0177	25.0814	0.0477462	1.14072	0.469978	878.71				3132	115.245	113.166	313.059	87.4141	144.241	-0.555872	-0.00659116	-1.11282	-2.68747	-235157				4356	0	0	321	16	0	0	0
5108	38.6372	0	125.215	164.492	641.442	636.648	3.12821	1.98203	1.85969	-81725.7				5146	118.006	111.765	94.3149	126.511	30.8438	25.9602	0.0469892	1.05968	0.489242	-7333.91				3133	113.791	113.166	313.311	87.5673	252.279	-235.713	0.0011475	0.754252	-2.75175	-17884.7				4357	0	0	321	16	0	0	0
5109	36.2991	0	124.391	165.625	560.986	554.922	-0.952579	1.82852	1.97568	-361911				5147	116.995	111.765	94.337	126.571	20.7811	18.6262	0.0474951	0.839157	0.379726	3503.9				3134	118.033	113.166	313.672	87.99	365.405	-253.597	0.0152416	0.786722	3.12457	47800				4358	0	0	320	16	0	0	0
5110	42.1084	0	124.738	166.301	193.786	193.011	-2.91778	1.83563	1.92508	-111170				5148	115.235	111.765	94.3612	126.563	22.7159	22.1301	0.0410824	0.392403	0.164817	17357.1				3135	122.164	113.166	314.172	88.4297	214.868	-205.797	0.00940078	0.572212	-2.86097	242584				4359	0	0	320	16	0	0	0
5111	41.6303	0	124.222	166.248	186.596	81.8418	1.62888	3.03637	1.91962	-83036.9				5149	121.348	111.765	94.407	126.6	39.9343	39.4873	0.0447037	0.455599	0.305826	-35292.3				3136	122.81	113.166	314.274	88.3778	69.2425	36.7861	-0.0131898	-1.96768	-2.97838	47020.8				4360	0	0	319	16	0	0	0
5112	44.1033	0	124.12	166.366	59.149	-1.19511	0.419869	-2.84742	1.84477	-179171				5150	115.764	111.765	94.4807	126.621	27.2521	4.19491	0.0491061	-1.01824	0.398012	-21344.6				3137	121.666	113.166	314.082	88.2169	136.82	83.8069	-0.0488955	2.21838	3.12992	20784.9				4361	0	0	320	16	0	0	0
5113	44.0392	0	124.034	166.191	231.694	-180.366	0.180565	-0.563134	1.89989	-34366.5				5151	116.736	111.765	94.4546	126.522	30.5081	-17.1496	0.0382639	-1.69778	0.469983	77357.6				3138	116.445	113.166	313.999	88.7415	280.821	104.592	-0.00296803	2.21753	-2.8765	74183.8				4362	0	0	320	15	0	0	0
5114	44.8017	0	124.773	165.954	273.365	-214.733	-2.77222	-0.574787	1.89954	137403				5152	117.169	111.765	94.4678	126.52	71.1691	60.2079	0.0383648	1.00606	0.443675	-27163.9				3139	121.784	113.166	313.518	88.9639	250.241	178.776	0.0266382	2.69271	-2.81546	210157				4363	0	0	320	15	0	0	0
5115	38.2976	0	124.798	165.695	84.1954	-77.3298	-2.71685	-1.66671	1.88152	316498				5153	117.202	111.765	94.5816	126.723	34.8473	33.044	0.0576555	0.801886	0.478773	-30605				3140	119.682	113.166	313.247	89.1035	435.108	388.933	0.0592351	-2.27519	-2.74007	-4719.33				4364	0	0	321	15	0	0	0
5116	41.8052	0	124.746	165.674	267.541	239.168	-2.80729	2.38453	1.91982	321388				5154	113.882	111.765	94.5486	126.604	10.7621	2.439	0.0447935	-0.862951	0.47923	22899.3				3141	116.651	113.166	312.579	87.8587	443.939	384.214	-0.0230807	-2.19656	-2.72128	-199025				4365	0	0	321	15	0	0	0
5117	41.3492	0	124.15	166.308	574.236	560.556	-1.01968	2.16539	1.94667	69541.9				5155	124.594	111.765	94.6049	126.696	29.1353	25.3383	0.0515838	0.913564	0.397318	-7374.67				3142	118.966	113.166	312.38	87.9041	188.34	185.188	0.0307782	-2.34519	-2.52841	-11257.5				4366	0	0	321	15	0	0	0
5118	40.8495	0	123.674	167.26	636.921	630.098	0.016084	1.97892	1.83242	-135649				5156	116.031	111.765	94.6079	126.681	19.2354	17.9637	0.0465966	0.799634	0.43397	1675.99				3143	116.215	113.166	312.14	87.4099	190.479	173.931	0.00493556	-1.92341	-2.34334	-187431				4367	0	0	321	15	0	0	0
5119	41.5159	0	123.308	168.257	496.23	494.449	-0.592029	1.95828	2.04304	-293519				5157	115.823	111.765	94.6496	126.741	22.5703	19.6397	0.0517108	0.819111	0.303829	29800.4				3144	113.69	113.166	312.161	87.3082	26.9131	-13.5001	-0.00153536	-0.401104	-2.49737	-72256.1				4368	0	0	321	14	0	0	0
5120	40.6663	0	123.049	168.791	201.105	200.93	-0.685797	2.04178	2.00008	-251631				5158	115.765	111.765	94.6593	126.736	52.2404	49.44	0.0497569	0.71219	0.383278	10764				3145	113.946	113.166	312.223	87.3749	102.254	-85.7562	0.00696355	-0.0591137	-2.62472	-69929.1				4369	0	0	322	14	0	0	0
5121	39.2105	0	123.003	168.854	60.5451	-50.7014	-0.795558	-1.79135	1.9285	-148106				5159	115.802	111.765	94.7814	126.855	64.8974	60.204	0.0585666	0.837389	0.454745	-20886.7				3146	113.166	113.166	312.501	87.2881	155.778	-155.685	-0.0124339	0.541547	-2.63456	118426
5122	44.1418	0	123.004	168.594	199.576	-198.808	-0.633938	-1.26853	1.9608	-56123				5160	118.885	111.765	94.8041	126.896	46.4292	39.3174	0.0590603	1.04248	0.481669	-6294.28				3147	114.945	114.444	312.668	87.6426	258.212	-37.2589	-0.0144312	1.44447	-3.12312	91839.5				frame_num	frame_score	min	xpos	ypos	velocity	velocity_along_path	theta
5123	43.8139	0	123.201	168.219	256.252	-254.931	-0.504944	-1.16988	1.87012	93139				5161	116.957	111.765	94.8594	126.989	35.2471	33.0231	0.0682105	0.733129	0.375998	-42014.5				3148	116.275	114.444	312.61	88.1419	109.838	54.5807	0.0259098	2.09506	-3.13738	59020.8				126	118.618	0	45.3235	118.831	0	0	0.0356697
5124	43.5203	0	123.338	167.808	168.77	-161.792	-0.775513	-1.51258	1.91759	248886				5162	114.354	111.765	94.8914	126.975	23.7595	-8.99144	0.0644431	-1.56478	0.394126	-15112.8				3149	118.77	114.444	312.484	87.9595	119.115	113.602	0.0132135	-2.71888	-3.02432	130672				127	118.893	0	45.2195	118.684	0	0	0.113937
5125	44.6623	0	123.234	167.657	89.7682	87.0938	-0.303458	2.09265	1.84793	331261				5163	120.356	111.765	94.8599	126.91	43.6383	-24.1042	0.0600154	-1.78215	0.373848	43024.3				3150	115.602	114.444	312.248	87.9791	250.652	244.273	0.0157305	-2.56981	-2.7959	54686.5				128	120.125	0	44.9664	118.808	0	0	0.132136
5126	39.3166	0	123.189	168.067	419.526	418.355	-0.273292	1.86684	1.94158	217654				5164	113.965	111.765	94.8609	126.833	18.9252	18.9201	0.0515334	0.261831	0.285115	26844.4				3151	122.826	114.444	311.782	87.5074	305.919	298.96	0.0117468	-2.54014	-2.75385	-142904				129	120.531	0	44.738	119.012	0	0	0.113565
5127	41.6131	0	122.826	168.995	637.775	636.008	-0.0573616	1.93629	2.01075	-136635				5165	116.222	111.765	94.9209	126.926	64.08	45.7645	0.0586104	0.959295	0.183946	-28282				3152	117.21	114.444	311.407	87.402	160.482	156.056	0.0203162	-3.02867	-2.79328	12434.7				130	121.588	0	44.5625	119.166	0	0	-0.0105272
5128	44.4647	0	122.429	170.053	499.379	499.373	-0.534552	1.98292	1.98768	-276283				5166	114.254	111.765	94.9835	127.008	21.7189	17.4825	0.0646692	0.770583	0.135366	-11288.3				3153	114.444	114.444	311.25	87.4471	221.851	168.491	0.0425455	-2.08463	-2.79292	-63376				131	117.635	0	44.399	119.07	0	0	-0.0920071
5129	45.957	0	122.159	170.52	223.948	223.091	-0.513991	2.04174	1.95423	-308162				5167	114.821	111.765	94.9728	126.977	22.3733	6.19418	0.0635931	-1.09561	0.194665	14120.9				3154	121.126	117.802	311.043	86.758	149.243	105.115	0.0144727	-1.80796	-2.59729	-257313				132	122.434	0	44.3878	118.831	0	0	-0.122449
5130	44.2819	0	122.09	170.718	233.262	-85.0711	-0.724093	0.0585807	2.00269	-171490				5168	113.225	111.765	95.0177	126.941	26.1605	20.3151	0.0577822	-0.468984	0.212632	3198.06				3155	120.646	117.802	311.133	86.9636	159.362	-152.198	0.0323303	0.807337	-2.63523	-17830.7				133	114.777	0	44.2811	118.307	0	0	-0.127926
5131	45.4622	0	122.936	170.566	340.555	-256.561	-2.69213	-0.515458	1.9085	34944.6				5169	121.061	111.765	95.0506	126.937	23.6035	23.5132	0.0557711	0.118056	0.0305418	3590.52				3156	122.438	117.802	311.411	87.1418	175.454	-170.029	0.0466234	0.211466	-2.68081	-44262				134	113.751	0	44.0335	117.693	0	0	-0.0874289
5132	47.5143	0	123.078	170.158	222.693	-221.617	-2.82564	-1.34025	1.8997	108809				5170	118.114	111.765	95.0958	126.951	27.1696	27.1037	0.0562311	0.111774	0.181431	21706				3157	119.583	117.802	311.705	87.0863	217.804	-214.291	0.0346436	-0.00148254	-2.96322	30876.2				135	113.945	0	43.659	117.216	0	0	-0.0421934
5133	45.9137	0	123.105	169.843	115.299	-112.808	-2.75662	-1.47318	1.87663	173678				5171	117.684	111.765	95.1406	126.947	67.0219	48.8097	0.0557135	0.817277	0.0622662	-34629.9				3158	120.089	117.802	312.137	87.1407	200.06	-183.414	0.0286221	-0.00616049	2.72462	177183				136	112.929	0	43.2145	116.668	0	0	-0.00679613
5134	43.0138	0	123.115	169.776	220.436	60.8694	-2.67905	-3.01855	1.9736	339966				5172	115.037	111.765	95.2486	127.114	14.229	14.1797	0.0692133	0.0336352	0.116906	-46169.2				3159	121.503	117.802	312.372	87.0822	221.515	-6.23168	-0.0106883	1.27529	2.87422	141099				137	115.676	0	42.8374	116.269	0	0	-0.0030253
5135	44.1162	0	122.376	169.753	428.254	400.835	-0.291404	2.30447	1.9447	258408				5173	114.573	111.765	95.188	126.949	71.1133	-31.9895	0.0555709	-1.99586	0.0415221	40365.3				3160	119.874	117.802	312.352	87.8471	245.628	134.867	0.0364544	1.91474	2.90429	17100.2				138	116.546	0	42.7052	116.094	0	0	0.0274356
5136	40.499	0	122.159	170.836	690.556	659.243	-0.692164	1.66095	1.96324	-118494				5174	117.055	111.765	95.1509	126.898	8.37754	8.37582	0.0524651	-0.123669	-0.143953	5647.73				3161	119.251	117.802	312.096	87.853	281.626	151.967	0.015089	-2.50232	2.78004	98261.8				139	118.109	0	42.7303	116.275	0	0	0.0535751
5137	39.1131	0	122.169	172.045	543.242	540.75	-2.01138	1.87777	1.97359	-260211				5175	118.576	111.765	95.2157	126.945	14.3158	14.0236	0.0610455	0.0354908	-0.166931	-600.35				3162	117.802	117.802	311.598	87.287	250.582	250.229	-0.0142558	3.00742	2.95433	35725.6
5138	37.7843	0	121.612	172.562	320.784	280.539	-0.729077	1.41585	1.92215	-256106				5176	117.249	111.765	95.1986	126.899	27.2249	13.4232	0.0522179	-1.21856	-0.163357	18348.2				3163	122.434	119.005	311.268	87.9648	286.507	285.955	0.0684028	3.01884	3.08094	8988.95				frame_num	frame_score	min	xpos	ypos	velocity	velocity_along_path	theta
5139	36.0235	0	122.334	173.102	195.498	24.4326	-2.48587	0.486442	1.93193	-237889				5177	114.408	111.765	95.247	126.86	37.2377	31.7714	0.0482033	0.239729	-0.308969	-17144.3				3164	126.052	119.005	310.651	87.404	366.657	294.944	0.0291551	-2.47915	-3.11526	-95574.5				3300	134.48	0	299.393	86.342	0	0	-0.0629196
5140	41.2918	0	122.188	172.867	214.409	-213.456	-2.54082	-1.38715	1.84877	-55812.7				5178	115.347	111.765	95.3192	126.929	44.6675	14.627	0.0590159	0.809951	-0.427227	-2427.93				3165	124.24	119.005	310.304	87.2131	294.725	199.369	0.0443387	-2.29428	-3.12213	-127446				3301	142.838	0	299.315	86.3268	0	0	-0.0664588
5141	42.8009	0	122.464	172.399	271.672	-269.269	-2.63253	-1.20296	1.80553	64196.2				5179	119.759	111.765	95.3497	126.968	24.7095	12.1991	0.0621813	-1.3935	-0.339048	9927.11				3166	125.704	119.005	310	86.6677	179.569	71.9231	0.0131309	-2.1582	2.96629	-78231				3302	135.437	0	299.384	86.3085	0	0	-0.0631476
5142	44.1615	0	122.514	172.022	341.844	-205.073	-2.77226	-2.25794	1.81107	160377				5180	121.414	111.765	95.3337	126.848	56.9151	22.1262	0.052634	-1.36395	-0.192436	-279.753				3167	122.857	119.005	309.973	86.7148	62.523	-6.30792	0.0193636	1.14373	2.81559	-34283.9				3303	135.566	0	299.367	86.0666	0	0	-0.0475521
5143	44.8367	0	121.742	171.518	246.65	-44.696	-0.458584	-2.70435	1.82582	388453				5181	116.948	111.765	95.3886	126.782	34.5059	21.8465	0.0473894	-1.11845	-0.233239	-11112.5				3168	126.343	119.005	310.087	86.8573	80.4098	-40.5919	0.0423436	0.376962	2.47692	-77584.4				3304	145.451	0	299.376	85.6824	0	0	-0.0239226
5144	39.8802	0	121.769	171.674	343.929	343.757	-0.232886	1.83826	1.80657	263083				5182	117.062	111.765	95.384	126.744	22.3169	10.7339	0.0475581	-1.39098	-0.321951	9586.11				3169	121.687	119.005	310.222	86.8135	124.176	-118.176	0.0352487	-1.03927	2.41444	137513				3305	142.532	0	299.505	85.1907	0	0	-0.00263345
5145	40.1854	0	121.439	172.624	606.905	606.84	-0.0706896	1.83716	1.85183	8838.93				5183	117.127	111.765	95.4019	126.709	20.5398	20.32	0.0439394	-0.169344	-0.315768	-16577.5				3170	119.005	119.005	310.296	86.5005	201.296	19.3364	-0.0149049	0.939855	2.41444	185031				3306	140.962	0	299.572	84.7958	0	0	0.025671
5146	40.9142	0	121.237	173.626	641.914	615.679	-0.266368	1.48743	1.77431	-192137				5184	114.023	111.765	95.4514	126.733	14.4726	3.74258	0.0492951	0.960427	-0.348798	-9047.04				3171	127.033	122.926	310.618	87.3553	419.122	204.367	0.0406429	1.27862	2.34007	-102129				3307	141.375	0	299.767	84.4374	0	0	0.0426105
5147	40.8686	0	121.617	174.756	482.674	423.542	-2.57947	1.41278	1.91297	-485247				5185	120.751	111.765	95.4296	126.749	10.998	-5.30446	0.0487853	1.58422	-0.489865	15381.4				3172	123.765	122.926	310.699	87.8384	111.707	102.238	0.0543227	2.91279	2.49808	249259				3308	137.466	0	299.888	84.0257	0	0	0.0589546
5148	45.8991	0	121.49	175.214	72.2824	-61.705	-2.54018	-1.82377	1.86564	-161793				5186	118.772	111.765	95.4509	126.769	11.6739	10.0769	0.0512041	0.017426	-0.51179	698.811				3173	123.354	122.926	310.255	87.4397	380.72	351.496	0.0120549	2.10099	2.49535	-12498.2				3309	139.869	0	300.005	83.792	0	0	0.0699905
5149	43.0542	0	121.556	174.523	393.823	-223.498	2.64937	-2.17437	1.93454	150326				5187	117.678	111.765	95.4685	126.749	15.6396	10.7757	0.0476281	0.31552	-0.495165	8287.78				3174	128.772	122.926	310.057	88.9332	341.723	338.998	0.112795	2.44962	2.57599	-217064				3310	136.181	0	300.109	83.7694	0	0	0.0710242
5150	51.6381	0	120.745	174.134	207.588	-73.1721	0.0577539	-2.45567	1.89649	-248166				5188	119.611	111.765	95.5005	126.786	34.2949	19.0635	0.0490097	0.2722	-0.709187	27434.4				3175	131.627	122.926	309.378	88.1665	417.482	121.934	0.0450277	-2.48497	2.52381	57744.1
5151	46.5569	0	121.021	174.085	327.258	-321.338	-1.11884	-1.0998	1.8513	128599				5189	117.041	111.765	95.5786	126.78	60.7145	46.4979	0.0498541	-1.14144	-0.442993	-7575.19				3176	127.849	122.926	308.955	88.0837	199.093	179.678	0.0213637	2.368	2.81329	-103770				frame_num	frame_score	min	xpos	ypos	velocity	velocity_along_path	theta
5152	40.4168	0	121.24	173.162	198.407	-192.739	1.16677	-1.51764	1.86356	438597				5190	118.255	111.765	95.5848	126.602	39.5055	38.9227	0.0363251	-0.625583	-0.453604	-16020.1				3177	128.686	122.926	308.903	88.6302	90.0966	75.9086	0.070215	-2.9125	2.80184	-191545				5144	0	0	426	114	0	0	0
5153	37.0594	0	121.056	173.424	247.127	245.858	0.789524	1.81871	1.92008	367058				5191	114.698	111.765	95.6854	126.703	65.3688	22.9026	0.0491956	0.688538	-0.524303	9508.36				3178	130.819	122.926	308.662	88.0155	233.627	-115.636	0.0379148	-1.8647	2.3299	86006.3				5145	0	0	424	110	0	0	0
5154	37.1311	0	121.037	173.96	614.392	612.917	1.21998	1.84994	1.91926	-55612.6				5192	111.765	111.765	95.753	126.74	34.518	32.4109	0.0575682	-0.122842	-0.474052	-1835.02				3179	128.458	122.926	308.678	87.8849	74.0931	-29.6299	0.038069	0.11729	2.09949	2767.47				5146	0	0	425	110	0	0	0
5155	42.7617	0	120.492	175.393	612.077	557.304	-0.312589	1.58917	2.01544	-173567				5193	114.36	114.291	95.7995	126.689	52.4302	30.5759	0.059443	-1.3865	-0.438338	-15241.6				3180	122.926	122.926	308.908	88.0444	128.887	-26.8624	0.0431848	0.0207522	1.80151	100006				5147	0	0	425	114	0	0	0
5156	0	0	121	176	505.669	383.737	0	1.26455	1.97377	-102685				5194	118.285	114.291	95.785	126.568	31.8521	15.3343	0.0459448	-1.71713	-0.648606	-22836.7				3181	133.768	123.905	309.107	87.8938	211.941	73.1435	0.032893	0.648124	1.86656	-13309.2				5148	0	0	424	109	0	0	0
5157	0	0	121	177	300	281.052	0	1.5708	1.92811	-567184				5195	117.722	114.291	95.7841	126.584	25.0998	-7.50242	0.0509636	1.2508	-0.623544	6425.19				3182	123.905	123.905	309.471	88.4709	186.798	59.8343	0.0522806	0.581183	1.82592	81025.2				5149	0	0	425	110	0	0	0
5158	0	0	121	177	300	-286.132	0	-1.5708	1.87605	-8932.68				5196	118.813	114.291	95.8114	126.648	40.6874	-1.07723	0.0527468	1.15878	-0.438493	3796.52				3183	124.635	122.704	309.628	88.2356	143.453	140.86	0.00688833	1.64681	1.83724	177657				5150	0	0	425	109	0	0	0
5159	0	0	121	176	300	-295.064	0	-1.5708	1.75244	36812				5197	121.369	114.291	95.8384	126.708	24.8115	2.71929	0.0552936	0.97603	-0.484948	4826.36				3184	130.808	122.704	309.434	88.9477	318.65	318.516	0.0365692	1.93544	1.90651	-241105				5151	0	0	425	113	0	0	0
5160	0	0	121	176	276.24	-258.252	0	-1.7462	1.75826	258252				5198	117.589	114.291	95.8577	126.716	8.17909	7.54565	0.0554831	-0.84124	-0.445091	16379				3185	132.859	122.704	309.249	89.228	231.388	77.4107	0.0350504	-3.04428	2.00924	174655				5152	0	0	425	110	0	0	0
5161	46.3596	0	120.839	175.093	0	0	1.84385	NaN	1.76341	254267				5199	117.623	114.291	95.8565	126.688	30.969	23.9247	0.0541614	-1.16769	-0.479717	17664.8				3186	132.751	122.704	308.667	88.8728	298.836	252.066	-0.00706211	2.56409	1.99705	36889.1				5153	0	0	425	112	0	0	0
5162	0	0	121	176	276.24	254.267	0	1.39539	1.79694	26078.3				5200	118.914	114.291	95.8982	126.621	62.3711	41.5895	0.0539576	-1.36224	-0.521355	-3248.23				3187	132.104	122.704	308.414	89.7718	289.529	288.955	0.0514458	2.22354	2.16058	-207957
5163	0	0	121	176	300	280.346	0	1.5708	1.93478	387835				5201	121.208	114.291	95.8996	126.484	52.7515	38.3412	0.0498093	-1.15668	-0.399575	-13683.1				3188	134.315	122.704	308.081	89.6395	122.59	80.9981	0.0255755	2.90354	2.05453	-71779.8				frame_num	frame_score	min	xpos	ypos	velocity	velocity_along_path	theta
5164	0	0	121	177	670.82	668.181	0	2.03444	1.9457	-9027.22				5202	118.588	114.291	95.9689	126.46	30.4598	24.6582	0.0524087	-0.0188336	-0.646278	-16232				3189	132.331	122.704	308.017	89.8681	19.9556	9.21834	0.0338966	0.738938	1.82955	-27817.3				207	120.508	0	221.629	155.959	0	0	-0.354057
5165	0	0	120	178	670.82	659.154	0	2.03444	1.84767	-659154				5203	120.748	114.291	96.0011	126.482	11.3559	8.42614	0.05722	0.0767159	-0.658023	-7332.99				3190	130.194	122.704	308.13	89.6843	118.991	-18.5989	0.0520684	0.0689039	1.79665	-131766				208	125.961	0	221.274	155.747	0	0	-0.347202
5166	0	0	120	179	0	0	0	NaN	1.67882	-297535				5204	121.211	114.291	96.0067	126.463	22.192	1.09315	0.0506511	0.946529	-0.574989	-8482.11				3191	130.362	122.704	308.413	89.8955	195.961	-150.365	0.0844981	-0.944913	1.50053	-96770.9				209	120.734	0	221.035	155.469	0	0	-0.353556
5167	0	0	120	178	300	-297.535	0	-1.5708	1.69907	297535				5205	122.242	114.291	96.0443	126.542	8.20952	-7.38896	0.0561291	2.08232	-0.608358	11043.9				3192	130.433	122.704	308.512	89.1549	338.659	-247.136	0.0274001	-1.00666	1.38209	364497				210	119.864	0	220.786	155.119	0	0	-0.376204
5168	0	0	120	178	0	0	0	NaN	1.79462	-293315				5206	120.731	114.291	95.9933	126.487	20.0477	3.65494	0.0465428	-1.94708	-0.559619	19847.9				3193	124.505	120.894	309.016	88.9415	323.042	117.361	0.015241	0.27512	1.47411	344051				211	126.6	0	220.47	154.781	0	0	-0.374155
5169	0	0	120	178	300	-293.315	0	-1.5708	1.7823	293315				5207	119.689	114.291	96.0198	126.48	24.6717	23.5028	0.0448446	-0.423995	-0.733045	12197.3				3194	131.121	120.894	309.549	89.4474	506.97	461.412	0.0624163	1.06621	1.49339	-32020.2				212	128.329	0	220.241	154.72	0	0	-0.372165
5170	0	0	120	177	0	0	0	NaN	1.68506	299172				5208	120.163	114.291	96.0682	126.453	39.1677	35.7001	0.0399517	-0.316132	-0.74009	6492.86				3195	128.623	120.894	309.833	90.4208	436.182	429.392	0.125286	1.37209	1.54877	-466173				213	131.602	0	220.182	154.791	0	0	-0.352697
5171	0	0	120	178	300	299.172	0	1.5708	1.6451	-20629.2				5209	119.365	114.291	96.1439	126.44	43.7908	42.193	0.0439107	-1.17573	-0.904762	-14225.7				3196	133.288	120.894	309.836	90.8727	145.31	-36.781	0.128713	-2.84805	1.60844	194000				214	133.988	0	220.085	155.178	0	0	-0.292186
5172	0	0	120	178	300	278.543	0	1.5708	1.9513	278543				5210	119.078	114.291	96.1244	126.318	30.5427	27.9673	0.0393371	-0.973576	-0.55997	6908.11				3197	132.853	120.894	309.37	90.2806	305.388	157.22	0.0534635	-2.40472	2.84847	148087				215	135.595	0	219.96	155.772	0	0	-0.242939
5173	0	0	120	179	600	557.086	0	1.5708	1.9513	0				5211	121.591	114.291	96.2011	126.356	59.6385	34.8754	0.050008	0.368113	-0.578075	-2359				3198	131.668	120.894	309.082	90.1887	322.202	305.307	0.0181998	2.1763	1.85102	48300.3				216	135.251	0	219.997	156.385	0	0	-0.140762
5174	0	0	120	180	600	557.086	0	1.5708	1.9513	-260101				5212	124.708	114.291	96.3099	126.39	32.8675	32.5164	0.0659049	-0.495917	-0.642225	-15349.4				3199	126.724	120.3	308.758	91.1637	371.619	353.607	0.0598966	2.02703	1.71441	-464712				217	135.043	0	220.147	156.967	0	0	-0.0559516
5175	0	0	120	181	300	296.985	0	1.5708	1.71269	-594668				5213	123.88	114.291	96.2975	126.303	26.5798	17.167	0.0554953	-1.54216	-0.673521	-3678.45				3200	136.005	120.3	308.536	91.3007	163.354	-111.105	0.06507	-2.41294	1.55149	-82507.7				218	136.275	0	220.368	157.203	0	0	0.00214684
5176	0	0	120	181	300	-297.683	0	-1.5708	1.69515	-300175				5214	121.412	114.291	96.3124	126.301	19.5161	13.4885	0.05317	-1.44301	-0.635292	124.556				3201	134.773	120.3	308.352	90.8011	193.714	-193.613	0.043157	-1.77766	1.39623	124043				219	131.34	0	220.551	157.293	0	0	0.0315292
5177	0	0	120	180	600	-597.858	0	-1.5708	1.65532	299693				5215	122.383	114.291	96.3058	126.239	20.0959	13.6131	0.0519843	-1.47868	-0.652115	-7607.84				3202	135.198	118.738	308.404	90.6688	105.393	-69.5693	0.0266352	-1.07713	1.21461	267249				220	133.957	0	220.643	157.074	0	0	0.0529034
5178	0	0	120	179	300	-298.165	0	-1.5708	1.68145	298165				5216	125.35	114.291	96.3186	126.235	41.2529	6.00523	0.0546543	0.812126	-0.61258	13985.1				3203	134.052	112.255	308.519	90.4918	218.097	197.68	0.0328798	0.661852	1.09801	-39069.6				221	130.521	0	220.601	156.78	0	0	0.0427295
5179	0	0	120	179	0	0	0	NaN	1.67046	297683				5217	121.478	114.291	96.4004	126.339	38.7163	19.9904	0.0666042	-1.48088	-0.452647	1256.33				3204	126.757	109.015	308.977	91.1156	269.788	158.61	0.0984226	0.198805	1.14113	-69221.9				222	129.44	0	220.445	156.404	0	0	0.0253145
5180	0	0	120	179	300	297.683	0	1.5708	1.69515	302317				5218	118.297	114.291	96.3302	126.106	83.745	21.2467	0.0468291	-1.729	-0.414715	5569.62				3205	133.456	108.862	309.4	90.6694	170.082	89.3882	0.0579168	0.120657	1.13808	246224				223	126.774	0	220.336	156.005	148.315	-117.375	-0.0361642
5181	0	0	120	180	600	600	0	1.5708	1.5708	0				5219	121.419	114.291	96.3564	126.063	43.742	26.8163	0.0417491	0.379435	-0.531438	-5452.71				3206	133.734	108.094	309.54	91.1838	338.314	335.612	0.0780092	1.36396	1.23749	-223875				224	127.483	0	220.331	155.922	0	0	-0.0663228
5182	0	0	120	181	600	600	0	1.5708	1.5708	0				5220	119.028	114.291	96.4656	126.16	44.8285	21.3636	0.0505501	0.688597	-0.385458	-14438.2				3207	134.917	108.094	309.632	91.7731	112.047	111.737	0.0936189	1.36382	1.28948	-46972.5				225	131.089	0	220.309	156.102	0	0	-0.0923464
5183	0	0	120	182	670.82	600	0	2.03444	1.5708	-300000				5221	122.786	114.291	96.4718	126.158	31.2895	6.92546	0.0526695	-1.67227	-0.324661	-10677.6				3208	138.098	108.094	309.617	91.5493	148.84	64.7647	0.056357	2.49041	1.3698	-25250.7				226	131.484	0	220.298	156.393	0	0	-0.0920939
5184	0	0	119	183	424.264	300	0	2.35619	1.5708	-300000				5222	115.494	114.291	96.4551	126.056	44.1973	-3.75217	0.0459176	-1.69965	-0.043853	11501				3209	135.73	108.094	309.237	92.0738	209.581	39.514	0.0643656	2.82207	1.44095	-6792.23				227	131.166	0	220.212	156.812	0	0	-0.0630406
5185	0	0	119	183	300	0	0	0	1.5708	-265036				5223	120.523	114.291	96.4529	126.012	9.41394	7.74887	0.0434168	0.860436	0.256536	-31165.9				3210	136.62	108.094	308.953	91.7688	145.816	32.7217	-0.00773986	2.83999	1.49552	155986				228	130.133	0	220.302	157.441	0	0	0.00781464
5186	0	0	120	183	424.264	-265.036	0	-0.785398	1.46014	-364424				5224	119.46	114.291	96.4755	126.08	29.4202	-23.417	0.0545028	-2.24176	0.249615	24524.3				3211	134.816	108.094	308.773	92.2182	204.534	188.708	0.0379171	1.88467	1.48869	-1.79314e+06				229	135.393	0	220.46	158.187	0	0	0.0625327
5187	0	0	120	182	670.82	-629.46	0	-2.03444	1.46014	564381				5225	117.28	114.291	96.3919	125.935	19.9716	1.10733	0.0406349	1.80338	0.288062	41851.1				3212	130.325	103.171	308.743	92.4172	7176.59	-1604.44	0.0466035	3.01831	1.22204	1.31741e+06				230	136.649	0	220.668	158.896	0	0	0.137143
5188	0	0	119	181	300	-65.0791	0	-3.14159	1.35213	362762				5226	121.652	114.291	96.4602	126.145	70.6543	42.9585	0.0556272	1.45099	0.533749	-45848.2				3213	139.53	98.8172	285.033	95.16	304.854	-287.024	-3.03444	-1.68654	1.11135	2.3629e+06				231	138.195	0	220.894	159.276	0	0	0.197091
5189	0	0	119	182	300	297.683	0	1.5708	1.44644	41727.9				5227	126.919	114.291	96.42	126.169	33.2672	-2.88978	0.0528064	2.37379	0.716013	21880.7				3214	140.002	98.8172	308.625	91.4079	7314.94	2075.88	0.00622574	-0.148431	1.13463	-1.82552e+06				232	140.482	0	221.076	159.406	0	0	0.226168
5190	0	0	119	182	424.264	339.411	0	0.785398	1.4289	307772				5228	121.347	114.291	96.3804	126.222	33.7727	18.9909	0.0443879	1.9201	0.946489	7655.65				3215	133.816	98.8172	309.148	91.554	275.905	250.358	0.039094	0.35417	0.787898	-211617				233	140.286	0	221.131	159.234	0	0	0.234207
5191	0	0	120	183	670.82	647.183	0	1.10715	1.3734	-58834.8				5229	120.711	114.291	96.3815	126.275	27.9161	26.6466	0.0485485	1.28073	0.977991	-23523.4				3216	136.92	98.8172	309.488	91.7268	156.07	38.741	0.0559593	-0.428702	0.891245	97399.5				234	136.175	0	221.111	158.966	0	0	0.241086
5192	0	0	120	184	600	588.348	0	1.5708	1.3734	-292430				5230	123.166	114.291	96.407	126.311	3.31084	3.12316	0.0495908	1.40683	1.06851	-16042.2				3217	138.648	98.8172	309.621	91.3378	141.586	136.14	-0.00230254	0.716609	0.994861	182762				235	131.928	0	221.011	158.565	0	0	0.242248
5193	0	0	120	185	300	295.918	0	1.5708	1.40565	1765.17				5231	124.152	114.291	96.3833	126.286	13.6687	-12.9191	0.0491154	-1.63606	1.1728	2551.87				3218	137.356	98.8172	309.844	92.0368	349.067	318.902	0.0266729	1.41364	0.994858	-120898				236	132.699	0	221.006	158.107	0	0	0.194506
5194	0	0	120	185	300	297.683	0	1.5708	1.44644	-297683				5232	123.046	114.291	96.404	126.266	13.5935	-10.3672	0.0509989	-1.26093	1.17728	10552.3				3219	135.517	98.6395	309.803	92.487	279.49	198.004	0.0334747	1.8471	1.0636	-127810				237	136.019	0	220.896	157.723	0	0	0.188056
5195	0	0	120	186	0	0	0	NaN	1.35213	-292856				5233	119.095	114.291	96.3971	126.242	9.50018	0.185107	0.0459813	-0.328774	1.22254	2083.7				3220	132.645	98.6395	309.59	92.9331	180.866	70.1944	0.0211317	2.18853	1.0163	81044.4				238	137.495	0	220.803	157.66	0	0	0.186418
5196	0	0	120	185	300	-292.856	0	-1.5708	1.35213	8251.13				5234	120.761	114.291	96.434	126.255	3.09501	2.2688	0.0426277	1.95922	1.21122	7493.22				3221	134.076	98.6395	309.454	92.9785	185.288	151.239	0.00184259	1.77601	1.16008	-14687.3				239	139.446	0	220.731	157.942	0	0	0.164336
5197	0	0	120	185	300	-284.605	0	-1.5708	1.24905	3706.24				5235	114.291	114.291	96.3932	126.252	16.1314	9.76202	0.0395978	2.12465	1.20382	39457.6				3222	134.55	98.6395	309.464	93.5378	166.47	136.551	0.0316806	1.55228	0.943377	-116132
5198	0	0	120	184	300	-280.899	0	-1.5708	1.21203	280899				5236	117.259	114.524	96.4057	126.301	49.2378	49.2196	0.0341828	1.21744	1.24463	2741.56				3223	137.407	98.6395	309.464	93.5333	39.7538	20.4191	0.0428658	1.81703	0.785652	62188.9				frame_num	frame_score	min	xpos	ypos	velocity	velocity_along_path	theta
5199	0	0	120	184	0	0	0	NaN	1.10715	257248				5237	122.363	114.524	96.45	126.406	52.0058	51.9611	0.0408539	1.26676	1.22533	8801.04				3224	138.956	98.6395	309.432	93.6663	85.2081	82.608	0.0714556	0.881893	0.634222	-136298				5077	0	0	418	186	0	0	0
5200	0	0	120	184	300	257.248	0	1.5708	1.03038	411597				5238	120.39	114.524	96.4576	126.467	61.1144	60.7622	0.0413805	1.35176	1.24434	-29455.1				3225	136.204	98.6395	309.645	93.7525	350.005	-53.6902	0.118001	-1.26488	0.459922	-204275				5078	0	0	417	187	0	0	0
5201	0	0	120	185	670.82	668.844	0	1.10715	1.03038	-341.248				5239	121.31	114.524	96.4943	126.605	31.524	31.3071	0.048138	1.16253	1.27992	-52503				3226	133.139	98.6395	309.783	92.5538	535.808	-257.966	0.0381813	-1.39163	0.681477	363962				5079	0	0	416	186	0	0	0
5202	0	0	121	186	670.82	668.503	0	1.10715	1.19029	-289030				5240	114.524	114.524	96.4994	126.563	21.1961	-21.196	0.0442938	-1.87275	1.26502	1497.42				3227	134.237	98.6395	309.963	91.9951	187.214	105.996	-0.0075829	-0.342701	0.626236	103859				5080	0	0	417	186	0	0	0
5203	0	0	121	187	424.264	379.473	0	0.785398	1.24905	-379473				5241	115.414	114.579	96.4733	126.537	21.9348	-19.6985	0.0411683	-2.33285	1.26423	38393.5				3228	132.481	98.6395	310.371	92.3441	217.406	209.855	0.0067581	0.790449	0.526114	-114172				5081	0	0	417	186	0	0	0
5204	0	0	122	187	0	0	0	NaN	1.10715	-148842				5242	117.16	114.579	96.4489	126.51	19.0168	18.6949	0.036468	1.42934	1.24511	8036.66				3229	132.567	98.6395	310.473	92.5101	436.635	95.683	-0.000769012	1.31257	-0.0372988	72344.6				5082	0	0	417	186	0	0	0
5205	0	0	121	187	300	-148.842	0	-3.14159	1.05165	-95278.4				5243	116.985	114.579	96.4822	126.6	27.5691	26.7316	0.0409543	1.42719	1.18007	-29124.8				3230	134.706	98.6395	310.742	93.7513	188.71	168.028	0.0508317	1.2238	0.751233	-51871.7				5083	0	0	416	187	0	0	0
5206	0	0	121	187	300	-244.12	0	-1.5708	0.950547	244120				5244	118.305	114.579	96.462	126.601	4.25731	-2.39324	0.0388817	-1.0776	1.09018	27181				3231	135.758	98.6395	310.687	93.1016	134.517	116.156	-0.0393517	1.29497	0.766344	70065				5084	0	0	420	185	0	0	0
5207	0	0	121	186	0	0	0	0	0	0				5245	120.848	114.579	96.4889	126.588	25.2582	24.7877	0.0334962	0.911246	1.10457	31245.2				3232	122.704	98.6395	310.865	94.1827	325.241	186.221	0.0460355	1.70284	0.741668	-411632				5085	0	0	417	186	0	0	0
5208	0	0	121	186	0	0	0	0	0	0				5246	119.39	114.579	96.5136	126.668	57.7541	56.033	0.041302	1.34863	1.10389	27907.5				3233	129.5	98.6395	310.544	94.1763	227.525	-225.411	0.0462482	-2.34618	0.658997	70181.2				5086	0	0	420	185	0	0	0
5209	0	0	121	186	0	0	0	0	0	0				5247	117.41	114.579	96.5313	126.775	84.5634	83.9405	0.0464864	1.22729	1.10585	-110543				3234	128.879	98.6395	310.334	93.6411	179.619	-155.23	-0.00553051	-2.04567	0.568725	178918				5087	0	0	420	185	0	0	0
5210	0	0	121	187	0	0	0	0	0	0				5248	114.579	114.579	96.6085	126.933	28.9014	-26.6029	0.0592454	-1.64653	1.09356	83895.2				3235	133.688	98.6395	310.27	93.6438	57.121	23.6879	0.0463468	-0.941385	0.201801	50105.2				5088	0	0	419	185	0	0	0
5211	0	0	122	188	0	0	0	0	0	0				5249	119.18	114.731	96.524	126.679	57.302	57.2923	0.032927	1.05131	1.06972	101997				3236	133.464	98.6395	310.446	93.4872	118.535	73.7931	0.0459049	-0.571712	0.327095	29304.9				5089	0	0	419	185	0	0	0
5212	0	0	122	188	0	0	0	0	0	0				5250	121.4	114.731	96.7034	127.099	159.291	159.289	0.064623	1.08179	1.0773	-134055				3237	129.428	98.6395	310.603	93.4301	185.87	103.098	0.0629479	-0.676851	0.305971	123161				5090	0	0	420	185	0	0	0
5213	0	0	123	189	0	0	0	0	0	0				5251	123.082	114.731	96.7735	127.148	30.5401	25.2343	0.0706397	0.408129	1.00648	-13755.2				3238	124.114	98.6395	310.929	93.0991	229	226.259	0.0375677	0.0974137	0.25229	-65306.6
5214	0	0	123	189	0	0	0	0	0	0				5252	115.77	114.238	96.7968	127.139	17.5061	11.4792	0.0698214	0.147582	1.00323	3638.25				3239	124.201	98.6395	311.362	93.5043	186.196	160.953	0.0642449	-0.22706	0.29973	-29930.8				frame_num	frame_score	min	xpos	ypos	velocity	velocity_along_path	theta
5215	0	0	123	188	0	0	0	0	0	0				5253	117.906	114.238	96.8312	127.157	15.3904	15.1174	0.0687258	0.767027	0.955651	1349.92				3240	126.13	98.6395	311.533	92.9594	153.331	131.022	-0.0138774	-0.264323	0.281877	103273				1634	0	0	67	16	0	0	0
5216	0	0	122	188	0	0	0	0	0	0				5254	117.162	114.238	96.8337	127.175	23.6816	16.4674	0.0698121	1.72707	0.925205	-6675.56				3241	124.915	98.6395	311.856	93.3708	447.6	234.296	-0.0184377	1.17031	0.150409	30418.9				1635	0	0	68	17	0	0	0
5217	0	0	122	188	0	0	0	0	0	0				5255	119.055	114.238	96.8189	127.235	12.4835	9.79179	0.0746232	1.55938	0.890285	-21573.4				3242	120.894	98.6395	312.115	94.3333	378.257	264.714	0.0222763	1.39073	0.595085	-387403				1636	0	0	68	17	0	0	0
5218	0	0	122	188	0	0	0	0	0	0				5256	120.505	114.238	96.8342	127.216	11.7887	-11.7816	0.0721257	-2.26694	0.9093	40686.5				3243	123.038	98.6395	312.081	94.6112	123.428	-122.688	0.0311896	-2.70436	0.546763	-90861.8				1637	0	0	68	18	0	0	0
5219	0	0	122	188	0	0	0	0	0	0				5257	122.834	114.238	96.7937	127.204	32.1522	28.9049	0.0688166	1.35294	0.899625	-2851.49				3244	123.262	98.6395	311.742	94.1591	217.526	-213.55	-0.0158163	-2.49107	0.459033	123011				1638	0	0	69	18	0	0	0
5220	0	0	123	189	0	0	0	0	0	0				5258	117.252	114.238	96.8574	127.321	27.1145	26.0534	0.0769438	0.608536	0.889219	-30423.9				3245	122.741	98.6395	311.504	94.1721	90.5511	-90.5393	0.00124269	-2.78727	0.37043	109161				1639	0	0	68	18	0	0	0
5221	0	0	123	189	0	0	0	0	0	0				5259	117.023	114.238	96.8679	127.256	27.7774	-4.37049	0.0676917	-0.882514	0.846279	41320.7				3246	125.715	98.6395	311.459	94.0544	78.3286	18.6215	0.0155153	-1.07088	0.259881	67107.9				1640	0	0	68	18	0	0	0
5222	0	0	124	189	0	0	0	0	0	0				5260	120.165	114.238	96.9162	127.25	38.2113	36.9502	0.0618735	1.0517	0.794073	-43139.4				3247	125.357	98.6395	311.63	93.943	123.315	85.7294	0.0339302	-0.468497	0.333592	-18653.7				1641	0	0	68	18	0	0	0
														5261	119.846	114.238	96.9311	127.367	10.2389	-6.1892	0.0708926	3.00722	0.787312	-29544.2				3248	120.3	98.6395	311.826	93.8688	254.869	67.0757	0.0407055	-1.12806	0.176425	88855				1642	0	0	68	17	0	0	0
frame_num	frame_score	min	xpos	ypos	velocity	velocity_along_path	theta	vtheta	ptheta	acceleration_along_path				5262	122.659	114.238	96.8824	127.254	38.4431	-35.7334	0.0584403	-2.07351	0.690378	59646.7				3249	124.572	98.6395	311.994	93.1753	187.593	155.931	-0.0302681	-0.29674	0.292758	52693				1643	0	0	68	17	0	0	0
63	37.1322	27.4904	225.662	142.319	0	0	-1.7121	0	0	0				5263	118.786	114.238	96.8693	127.254	24.1468	23.9133	0.0610384	0.72292	0.583755	-10178.3				3250	121.81	98.6395	312.424	93.686	237.953	208.624	0.00953649	-0.0994397	0.402305	71678.5				1644	0	0	68	17	0	0	0
64	36.6648	27.4904	224.785	142.591	0	0	-1.36439	0	0	0				5264	122.011	114.238	96.9427	127.307	21.614	13.735	0.067596	-0.462635	0.419548	-26221.1				3251	118.738	98.6395	312.783	93.0966	286.662	280.302	-0.0712923	0.535506	0.32447	-67536.2				1645	0	0	69	17	0	0	0
65	37.5533	27.4904	224.369	142.676	0	0	-1.24441	0	0	0				5265	119.106	114.238	96.9338	127.222	26.7486	-12.4861	0.0600262	-1.46483	0.591637	53312.2				3252	112.255	98.6395	313.246	94.1735	319.747	212.766	-0.023557	1.29431	0.451566	-276543				1646	0	0	69	16	0	0	0
66	35.6039	27.4904	224.306	142.644	0	0	-1.12843	0	0	0				5266	122.057	114.238	96.9522	127.219	44.2932	40.826	0.0576484	0.571573	0.173277	-31999.9				3253	109.015	98.6395	313.074	94.1219	120.684	-63.7765	-0.0601776	2.43877	0.31119	52186.8				1647	0	0	69	16	0	0	0
67	35.1378	27.4904	224.581	142.509	0	0	-1.24001	0	0	0				5267	122.578	114.238	97.058	127.302	9.93555	8.82615	0.0649025	-0.374841	0.102236	-7986.01				3254	108.862	98.6395	312.939	94.4336	153.24	-11.5897	-0.0424527	2.0416	0.395099	-55057.1				1648	0	0	70	17	0	0	0
68	32.5781	27.4904	225.017	142.37	0	0	-1.16812	0	0	0				5268	120.124	114.238	96.983	127.207	8.49736	0.84014	0.0503959	-1.3682	0.10356	54611.2				3255	108.094	98.6395	312.842	94.5772	97.6049	-66.6468	-0.0265988	2.60027	0.277859	-67759.2				1649	0	0	70	17	0	0	0
69	31.3262	27.4904	225.431	142.223	0	0	-1.5976	0	0	0				5269	119.065	114.238	97.0637	127.274	76.2563	55.4513	0.054513	0.824173	0.0675683	-23710.3				3256	116.109	98.6395	312.66	94.6012	152.989	-134.406	-0.0145649	-2.27122	0.372361	185635				1650	0	0	70	18	0	0	0
70	30.93	27.4904	225.432	142.266	0	0	-1.63175	0	0	0				5270	121.535	114.238	97.1556	127.393	52.9832	31.7411	0.0585936	1.01089	0.0824396	-33296.4				3257	116.22	98.6395	312.513	94.1873	52.0907	51.2289	-0.0347056	0.0989268	0.28108	-18234.2				1651	0	0	71	19	0	0	0
71	33.6804	27.4904	225.015	142.735	0	0	-1.86315	0	0	0				5271	117.229	112.587	97.1575	127.424	2.372	-1.55538	0.0636454	2.39172	0.105788	-7519.23				3258	114.434	98.6395	312.833	94.6184	166.631	32.9947	0.0311529	-1.20267	0.168794	25524.2				1652	0	0	71	19	0	0	0
72	33.9079	27.4904	224.328	143.221	0	0	-1.81607	0	0	0				5272	117.044	112.587	97.1498	127.399	20.3038	-9.07461	0.0616915	-2.00858	0.0255634	19234.8				3259	110.003	98.6395	312.713	93.669	287.022	58.5189	-0.0400813	-1.24747	0.118004	211119
73	39.7755	27.4904	223.439	144.02	0	0	-1.70308	0	0	0				5273	118.205	112.587	97.1288	127.363	11.177	10.1602	0.0583961	0.463545	0.0336756	8891.35				3260	112.948	98.6395	313.137	93.7112	276.345	269.638	-0.0401075	0.0737706	0.294538	139611				frame_num	frame_score	min	xpos	ypos	velocity	velocity_along_path	theta
74	39.1778	27.4904	222.787	144.241	0	0	-1.28939	0	0	0				5274	121.071	112.587	97.1832	127.415	33.2273	19.0515	0.060867	0.652749	-0.307436	-14687.3				3261	103.171	98.6395	313.632	93.7369	433.218	409.248	-0.0528152	0.729895	0.395689	-142163				1861	92.5442	0	98.6378	40.7309	0	0	-0.0242398
75	36.4058	27.4904	222.672	144.188	0	0	-1.26416	0	0	0				5275	123.673	112.587	97.2168	127.43	19.1085	4.36425	0.063787	-1.26159	0.0787784	-15534.5				3262	98.8172	98.6395	314.213	94.6741	287.598	267.085	0.0202295	0.723142	0.343172	-176310				1862	88.1435	0	98.5572	40.6104	0	0	-0.0221763
76	34.5724	27.4904	222.679	144.168	0	0	-1.2839	0	0	0				5276	114.756	112.587	97.2025	127.355	42.7318	-11.1703	0.0569288	-1.76724	0.0680343	29373.7				3263	100.989	98.6395	314.351	94.3713	92.7374	90.7754	-0.0462965	0.519395	0.313331	-57970.7				1863	82.8073	0	98.23	40.3058	0	0	-0.0137086
77	36.1356	27.4904	222.948	143.927	0	0	-1.34921	0	0	0				5277	116.224	112.587	97.189	127.29	27.2749	18.2034	0.0528194	-0.894347	-0.0542677	17539				3264	105.291	98.6395	314.481	94.8275	285.946	32.8047	-0.026107	1.56816	0.112339	-69265.9				1864	89.0132	0	97.9191	40.2256	0	0	-0.0237078
78	34.416	27.4904	223.541	143.568	0	0	-1.11297	0	0	-49651.6				5278	119.064	112.587	97.2595	127.284	35.9682	35.7424	0.0568006	-0.0113351	0.10078	-12290.4				3265	103.875	98.6395	314.353	95.3245	164.51	-36.4612	0.0170405	2.21586	0.421572	-55704.7				1865	93.0088	0	97.5922	40.1577	0	0	-0.0260276
79	34.9098	27.4904	223.729	143.51	108.417	-49.6516	-1.6451	0.585795	2.6323	398821				5279	119.259	112.587	97.3088	127.289	25.468	23.452	0.0586474	-0.286448	0.114112	8401.79				3266	110.077	98.6395	314.152	95.2657	128.313	-92.1659	0.0280581	-2.06797	0.304171	126797				1866	88.9687	0	97.2519	40.1439	0	0	-0.0107081
80	32.5026	27.4904	223.842	143.768	351.493	349.17	-2.653	2.44201	2.55705	246603				5280	121.495	112.587	97.3409	127.26	32.1823	31.8538	0.0527088	-0.0988539	0.0441378	3326.42				3267	103.394	98.6395	314.149	94.9485	36.7378	34.631	0.00682284	0.590143	0.249845	86141.8				1867	95.0105	0	96.9504	40.333	0	0	-0.0100215
81	31.0229	27.4904	222.832	144.264	605.871	595.772	-1.62731	2.69282	2.50998	-180764				5281	122.031	112.587	97.4156	127.278	37.6575	35.1802	0.0540573	-0.223556	0.141184	-13176.3				3268	98.6395	98.6395	314.253	95.3338	145.89	120.773	0.0661103	-0.521087	0.0744725	181351				1868	96.2686	0	96.8606	40.4502	0	0	-0.00195313
82	35.8906	27.4904	222.022	144.644	424.341	415.009	-1.23131	2.70636	2.49625	-55296.7				5282	123.424	112.587	97.4633	127.232	31.6082	22.0039	0.0514496	-0.551797	0.248985	-2238.14				3269	100.241	98.6734	314.571	94.7064	340.324	302.124	0.017532	-0.366575	0.111779	-19420.3				1869	96.247	0	97.063	40.4361	0	0	0.000589592
83	35.2935	27.4904	221.55	144.86	360.989	359.712	0.469797	2.60786	2.52372	-174884				5283	119.773	112.587	97.5053	127.223	21.7105	19.7658	0.0520339	-0.222978	0.203504	-5649.35				3270	100.09	98.6734	315.312	94.9272	289.698	282.703	0.0395982	-0.0119052	0.208285	-30550.4				1870	90.7585	0	97.3444	40.4363	0	0	-0.00532904
84	32.429	27.4904	220.986	145.256	185.23	184.828	-0.677039	2.54709	2.61303	-235819				5284	122.575	112.587	97.5339	127.216	17.0299	14.1165	0.0519102	-0.308259	0.285359	-10489.6				3271	100.636	98.6734	315.536	94.695	270.266	252.153	0.0118779	-0.161129	0.207059	31984.7				1871	100.497	0	97.7895	40.5719	0	0	-0.0054929
85	30.4002	27.4904	221.038	145.206	51.8372	-50.9915	-0.752796	-0.660175	2.66231	-94451.6				5285	125.147	112.587	97.5594	127.206	6.10569	3.62685	0.052787	1.05268	0.117919	-13760.9				3272	101.98	98.6734	316.202	94.7827	284.231	284.137	0.0125654	0.0127779	0.0384242	-189040				1872	91.5488	0	98.1898	40.7681	0	0	-0.00788304
86	31.0206	27.4904	221.123	145.15	146.163	-145.443	-0.277901	-0.385349	2.65696	-50619.7				5286	121.949	112.587	97.5439	127.234	32.7412	-10.1341	0.0537289	1.88713	0.00164429	-12734.2				3273	98.9358	98.6734	316.484	94.7071	121.282	95.0974	-0.00329647	0.815262	0.145715	-241959				1873	87.1136	0	98.6621	41.0996	0	0	-0.00589656
87	31.3022	25.4687	221.49	145.023	198.045	-196.063	0.00274524	-0.32967	2.67031	117458				5287	115.851	112.587	97.5255	127.31	22.9069	-22.8682	0.0606767	-3.13009	-0.0465879	6727.04				3274	98.7341	98.6734	316.479	95.077	191.653	-146.862	0.0224172	2.53561	0.0917671	-31262.1				1874	86.4262	0	99.0353	41.4942	0	0	0.00149591
88	32.0255	25.4687	221.748	144.937	112.749	-78.6053	0.202038	0.333501	2.67574	221473				5288	120.555	112.587	97.4676	127.233	29.4796	-16.1412	0.0538735	-2.14824	0.00197671	5554.59				3275	98.6734	98.6734	315.959	95.0709	225.603	-178.124	0.00527929	2.71474	0.233877	195569				1875	88.8937	0	99.3106	41.7873	0	0	0.0049461
89	32.505	25.4687	221.845	145.146	143.063	142.868	-2.46741	2.7675	2.71519	164669				5289	119.787	112.587	97.4718	127.227	30.1085	-10.5866	0.0503192	-1.87636	0.0537269	30063.1				3276	99.2955	99.2955	315.794	95.3883	272.674	17.445	0.0159029	1.74926	0.242482	38880.5				1876	89.5445	0	99.5865	42.0344	0	0	0.0193909
90	31.1804	25.4687	221.304	145.111	312.781	307.537	-0.133857	2.85411	2.67072	292315				5290	118.877	112.587	97.4374	127.137	31.4158	19.4765	0.0418068	0.894566	-0.00753986	26205.6				3277	99.5208	99.5208	315.797	95.9654	85.9909	56.3255	0.0816113	1.12759	0.270994	39069.4				1877	94.0801	0	99.6809	42.1406	0	0	0.0272015
91	29.5023	25.4687	220.845	145.442	603.483	599.852	2.5315	2.76096	2.65119	-40486.6				5291	122.176	112.587	97.5374	127.309	66.5474	45.6821	0.0561338	0.797372	-0.0168147	-2282.44				3278	101.693	100.063	315.917	95.6473	208.432	95.3949	0.0787257	-0.855153	0.24026	-98218.9				1878	91.7835	0	99.8351	42.1073	0	0	0.0405614
92	36.2506	25.4687	219.436	145.858	572.452	559.365	-0.00405369	2.88783	2.6736	-435925				5292	122.642	112.587	97.5924	127.296	43.5178	43.3997	0.0537767	0.117329	0.0436416	4489.39				3279	100.063	100.063	316.253	95.4411	398.261	-2.82395	0.0892916	-1.28946	0.28843	245974				1879	90.9228	0	100.071	41.9153	0	0	0.0418557
93	42.2151	25.4687	218.998	145.921	129.675	123.44	0.338486	3.00169	2.69034	-212871				5293	120.739	112.587	97.6814	127.326	48.9474	47.8891	0.0550858	0.286582	0.0782586	-10121.3				3280	105.604	101.599	316.286	94.3719	243.997	243.15	-0.00398757	0.0114228	0.0947711	58470.2				1880	88.1452	0	100.252	41.6575	0	0	0.0301946
94	39.7843	25.4687	219.008	145.919	92.7519	-89.4316	0.372399	-0.164527	2.70869	-106439				5294	120.869	112.587	97.7489	127.342	38.4201	37.7678	0.0586561	0.282044	0.0975195	-12666.4				3281	108.206	101.599	317.066	95.4504	428.424	301.62	0.0927424	0.663463	-0.126286	-122381				1881	83.8543	0	100.387	41.5762	0	0	0.00735488
95	36.7771	25.4687	219.303	145.87	217.947	-195.871	0.434563	0.0193647	2.70698	15284.2				5295	120.169	112.587	97.8044	127.362	25.1069	25.1015	0.0592334	0.0588455	0.0795529	-14948.7				3282	110.753	101.599	317.411	95.2514	376.305	179.239	0.080784	-1.09166	-0.0173241	-182539				1882	80.8928	0	100.434	41.3349	0	0	0.00907828
96	38.2356	25.4687	219.734	145.933	200.364	-180.587	0.60026	0.0354985	2.72904	101959				5296	114.731	112.587	97.8324	127.347	11.24	10.1528	0.0568977	-0.28327	0.160185	1087.92				3283	109.859	101.599	317.645	94.3373	229.494	-3.29995	-0.00398307	-1.50216	0.0830126	-47100.4				1883	84.4116	0	100.473	41.3276	0	0	0.00381715
97	38.747	25.4687	219.97	145.894	80.7829	-78.6283	0.378034	-0.171433	2.73868	297491				5297	118.498	112.587	97.8404	127.351	31.8275	11.2407	0.0524778	1.31582	0.105994	-2413.23				3284	107.194	101.599	317.463	94.4882	97.8571	-50.4003	-0.0071069	2.1169	0.00505246	25403.8				1884	74.4716	0	100.447	41.2797	0	0	0.00493889
98	38.0865	25.4687	220	145.887	220.547	218.863	0.724571	2.64405	2.76773	211807				5298	117.234	112.587	97.8592	127.449	34.6962	8.82751	0.0581857	1.46469	0.15115	-12392				3285	101.599	101.599	317.475	94.616	268.711	-24.9966	-0.00523579	1.6047	-0.0592546	-74227.9				1885	75.0939	0	100.2	41.4529	0	0	-0.00984985
99	37.9012	24.4164	219.324	146.245	439.323	430.669	-1.73917	2.96612	2.76732	17798.5				5299	118.266	112.587	97.8526	127.466	5.22836	-3.56448	0.0603179	2.52035	0.199394	-6156.97				3286	102.688	102.688	317.433	95.3834	276.629	-99.2244	0.0426039	1.90615	-0.031512	-27723.3				1886	85.8015	0	99.9507	41.7046	0	0	-0.0103209
100	38.4901	24.4164	218.558	146.142	475.945	448.468	-2.7868	-3.12649	2.81524	11381.7				5300	121.008	112.587	97.845	127.46	30.1705	-9.72145	0.060329	-1.69709	0.201774	14084.6				3287	105.498	105.498	317.172	95.4867	237.475	-126.948	0.0744671	-2.24631	-0.11151	226453				1887	90.7858	0	99.5498	41.9117	0	0	-0.00294118
101	39.2772	24.4164	217.738	146.221	459.978	459.849	2.65811	2.80598	2.78237	-213558				5301	114.238	112.587	97.84	127.366	20.9811	4.36317	0.053908	-1.19832	0.16299	26913.3				3288	106.88	106.88	316.938	94.7657	192.274	99.5056	0.0166801	-1.1096	-0.0827552	189132				1888	83.5822	0	99.3487	42.1371	0	0	0.0154221
102	38.0524	24.4164	217.11	146.647	261.018	246.291	-2.97267	2.44069	2.77821	-364347				5302	121.199	112.587	97.8705	127.394	31.8603	31.2765	0.0572648	0.199054	0.00731529	-7930.28				3289	108.071	108.071	317.457	94.9128	295.48	288.637	0.0557267	0.326945	0.111311	-54920.6				1889	85.6906	0	99.4285	42.3464	0	0	0.0278007
103	34.1505	24.4164	217.073	146.782	124.955	-118.056	-2.5343	-0.0151645	2.79258	-156460				5303	118.386	112.587	97.9441	127.387	23.4162	23.3462	0.0570045	0.0742689	-0.00309289	39885.4				3290	116.377	116.377	317.871	95.082	233.968	233.717	0.0884182	0.0917262	0.0453355	22600.8				1890	80.5897	0	99.6219	42.3967	0	0	0.0303863
104	32.22	24.4164	217.526	146.641	274.798	-274.516	2.90575	-0.296904	2.79936	-2970.76				5304	118.725	112.587	97.9483	127.4	63.5034	63.2316	0.0582741	0.144533	0.0519777	11273.2				3291	121.388	117.27	318.234	94.9842	256.76	256.317	0.0891712	0.0138358	-0.0448784	-51050.9				1891	87.3367	0	100.079	42.3661	0	0	0.0492732
105	30.3916	22.0887	217.949	146.514	280.52	-277.487	2.67822	-0.202966	2.79143	108820				5305	121.004	112.587	98.1536	127.418	74.5425	74.5048	0.0566554	0.0299398	0.0617468	-49725.6				3292	120.847	117.27	318.727	95.0938	251.594	205.267	0.102656	0.30689	-0.309684	-248166
106	27.4904	22.0887	218.442	146.452	171.884	-168.667	2.61966	-0.183946	2.76389	329871				5306	117.555	112.587	98.1967	127.408	25.222	24.7792	0.0532818	-0.0595651	0.128103	-2193.36				3293	121.091	117.27	319.033	95.2376	237.953	-42.8992	0.0971632	1.23775	-0.514325	-79257.4				frame_num	frame_score	min	xpos	ypos	velocity	velocity_along_path	theta
107	31.9653	22.0887	218.512	146.409	161.891	161.204	2.56828	2.91295	2.82079	448012				5307	117.101	112.587	98.2375	127.413	22.5866	22.5858	0.0521621	-0.0843604	-0.0761884	-12248.1				3294	117.374	117.27	318.986	95.8434	154.358	-122.157	0.147501	2.08493	-0.398943	69373.8				418	123.475	0	214.32	69.3482	0	0	0.238023
108	29.0442	22.0887	217.917	146.575	610.267	609.216	2.79294	2.83782	2.77913	-4310.73				5308	119.87	112.587	98.2717	127.401	14.84	10.3377	0.0489186	-0.870047	-0.0699168	-22098.6				3295	119.927	117.27	318.78	95.6856	275.309	-52.7828	0.0973228	-2.35551	-0.591798	-29614.2				419	124.581	0	214.275	69.4292	0	0	0.27031
109	37.5789	22.0887	216.571	147.018	612.434	604.905	-2.18565	2.8909	2.73395	-173222				5309	119.048	112.587	98.2694	127.375	13.9446	-11.7608	0.0491024	-2.6354	-0.0610366	-12555.1				3296	123.771	117.27	318.337	95.1941	320.198	-82.3971	0.0507141	-2.2364	-0.405348	32248.8				420	125.306	0	214.351	69.5033	0	0	0.334335
110	42.0327	22.0887	215.939	147.081	434.838	431.683	-2.79348	2.8232	2.70267	9314.36				5310	127.629	112.587	98.231	127.379	24.7073	-24.3159	0.0473173	-2.94668	0.0166925	18130.1				3297	120.925	117.27	318.121	94.8461	64.7163	-50.1482	0.0192635	3.12839	-0.697451	-19130.5				421	132.592	0	214.237	69.6606	0	0	0.325057
111	37.9416	22.0887	215.195	147.471	443.927	440.998	-3.10594	2.6388	2.75375	-368501				5311	117.902	112.587	98.1886	127.359	8.89283	-6.18583	0.0461258	2.33091	-0.00914218	25429.8				3298	117.27	117.27	318.122	95.1969	134.518	-69.2787	0.0680427	1.37793	-0.733891	180327				422	130.423	0	213.934	69.8246	0	0	0.254824
112	38.7592	22.0887	214.642	147.794	74.5504	72.4965	-2.27597	2.5595	2.79478	-363929				5312	114.998	112.587	98.2106	127.4	19.2837	19.2439	0.0484192	0.129491	0.0652882	8032.22				3299	126.614	118.748	318.207	95.2862	142.559	111.048	0.101314	0.340598	-0.337187	203166				423	125.332	0	213.552	69.9809	0	0	0.195604
113	34.8387	22.0887	214.987	147.608	305.344	-291.432	-3.01979	-0.609166	2.83545	-35470.1				5313	116.797	112.587	98.2523	127.367	29.9144	27.2762	0.0483537	-0.419955	0.00317715	13599.7				3300	127.485	117.695	318.57	95.3556	340.998	314.214	0.113935	-0.832649	-0.433661	-62929.3				424	128.942	0	213.198	70.1635	0	0	0.144505
114	29.9328	22.0887	215.477	147.212	333.864	-326.902	2.61008	-0.516727	2.82944	109547				5314	120.26	112.587	98.3017	127.36	43.0929	40.8758	0.0499057	0.245127	-0.077039	-2738.38				3301	132.107	117.695	318.972	94.4454	258.208	251.285	0.0756397	-0.696093	-0.464001	-114624				425	123.838	0	212.744	70.3303	0	0	0.0354073
115	28.5333	22.0887	215.955	147.058	219.685	-217.355	2.76283	-0.444255	2.84313	188645				5315	119.366	112.587	98.3917	127.402	42.9612	38.1375	0.057125	0.293312	-0.185116	-10785.1				3302	139.549	117.205	319.23	94.8037	161.843	136.661	0.116924	-0.363006	-0.928349	-45055.6				426	128.65	0	212.468	70.4343	0	0	-0.0423647
116	31.047	22.0887	216.138	146.897	32.2874	-28.7099	2.74228	0.160228	2.82662	271391				5316	121.771	112.587	98.4387	127.401	28.2599	27.3524	0.0581043	-0.509537	-0.255429	34.6336				3303	137.69	117.205	319.476	94.2538	94.0683	91.6057	0.0726405	-1.12835	-0.899029	-223313				427	129.952	0	212.196	70.5819	0	0	-0.0860843
117	33.1953	22.0887	216.061	147.075	245.561	242.681	-2.98799	2.60766	2.76098	410076				5317	118.738	112.587	98.4739	127.356	52.7456	27.387	0.0546448	-1.1481	-0.123252	-1289.8				3304	133.983	117.205	319.364	94.5204	238.188	-131.707	0.0870024	1.51461	-0.642093	-39352.9				428	121.579	0	211.952	70.5188	0	0	-0.157989
118	31.5259	22.0887	215.434	147.314	652.76	652.757	2.67623	2.82566	2.82252	31143.1				5318	120.613	112.587	98.5109	127.241	28.1695	26.0972	0.0428259	-0.559583	-0.173622	-23355.8				3305	135.33	116.079	319.521	95.0465	206.053	-171.06	0.116886	1.62701	-0.923205	130098				429	121.399	0	211.802	70.4312	0	0	-0.20964
119	38.2647	22.0887	213.993	147.751	686.47	683.9	0.409288	2.85199	2.76543	-351518				5319	119.547	112.587	98.5535	127.306	15.9381	2.74147	0.0498258	1.10874	-0.289191	-16538.2				3306	134.671	115.48	319.326	95.2061	145.166	-40.9621	0.116741	-2.90283	-1.04598	191596				430	111.019	0	211.727	70.3042	0	0	-0.202123
120	43.0601	22.0887	213.241	147.967	341.022	332.382	0.591858	2.57279	2.79838	-246571				5320	112.587	112.587	98.5345	127.288	16.9576	-13.7968	0.0462563	-2.86129	-0.340174	5504.85				3307	133.373	115.395	319.051	94.9321	275.503	150.633	0.0966861	-2.06515	-1.07284	76461.2				431	108.567	0	211.748	70.2899	0	0	-0.224382
121	31.7332	21.3113	213.035	148.364	134.823	85.8106	-1.03499	1.97617	2.85706	-199558				5321	119.532	114.239	98.4992	127.291	11.2024	-8.29193	0.0496872	-2.74744	-0.343293	32990.6				3308	141.226	115.395	318.89	94.3977	242.798	227.095	0.0696576	-1.56122	-1.1996	-150581				432	107.016	0	211.894	69.9852	0	0	-0.144052
122	31.8875	21.3113	213.064	148.38	154.352	-113.748	-0.997278	-0.967614	2.91625	-161085				5322	119.945	114.239	98.5001	127.274	27.3854	24.6986	0.0469067	-0.724219	-0.277552	3998.14				3309	140.662	115.395	319.058	94.1228	119.509	76.5137	0.0659503	-0.407428	-1.28342	186022				433	110.705	0	211.817	69.9307	0	0	-0.0767381
123	36.7224	21.3113	213.327	147.94	281.653	-274.833	-0.858588	-0.467675	2.89443	59633				5323	118.85	114.239	98.5675	127.23	29.4779	28.6968	0.046953	-0.507357	-0.276627	-4152.14				3310	130.74	115.395	319.256	94.2399	272.239	262.536	0.107457	-1.1372	-1.40498	138638				434	116.953	0	211.598	69.9073	145.983	145.982	-0.0453653
124	37.7122	21.3113	213.902	147.957	231.375	-215.2	0.66841	0.129534	2.89499	200835				5324	117.91	114.239	98.586	127.226	31.0892	24.5446	0.0475398	0.34983	-0.310989	5813.77				3311	137.449	115.395	319.44	93.2993	401.773	401.174	0.050724	-1.3063	-1.36091	-363183				435	123.274	0	211.336	70.0012	168.979	158.186	-0.00727691
125	41.6975	21.3113	214.092	148.04	97.5022	-14.3649	-1.39329	1.16502	2.88368	267229				5325	119.739	114.239	98.6649	127.266	54.0123	30.3584	0.0515073	0.820726	-0.15319	-17765.5				3312	138.862	115.395	319.606	92.9472	75.2976	37.9909	0.0549645	-0.17808	-1.22002	-76303.5				436	123.881	0	211.104	70.1775	156.516	135.539	-0.0621393
126	38.6046	21.3113	214.03	148.256	253.117	252.864	0.701164	2.79804	2.84274	306261				5326	120.691	114.239	98.7087	127.358	33.0226	12.5929	0.0618037	0.915355	-0.264195	7348.64				3313	139.386	115.395	319.687	93.2548	72.5771	-38.3126	0.0699873	0.928444	-1.19846	-76359.7				437	123.75	0	210.922	70.3186	154.727	136.029	-0.0146665
127	36.2733	21.3113	213.297	148.324	559.218	559.125	-1.40904	2.92699	2.90875	11752				5327	120.075	114.239	98.732	127.353	28.4596	19.9415	0.0625096	0.572639	-0.221787	-914.455				3314	137.53	115.395	319.751	93.1409	115.674	-114.672	0.0478458	1.69098	-1.31889	6538.12				438	123.76	0	210.676	70.465	156.186	145.559	0.0130968
128	29.7183	17.4514	212.209	148.653	571.206	570.877	-1.00627	2.99671	2.96276	-161017				5328	117.92	114.239	98.7884	127.409	20.1035	19.027	0.0694678	0.0157264	-0.312994	-7916.39				3315	137.245	115.395	319.64	93.6376	108.817	-108.134	0.0764253	1.90316	-1.35049	126882				439	128.665	0	210.457	70.5531	138.016	125.01	-0.00725918
129	28.6989	14.7396	211.413	148.599	410.845	409.86	-0.629803	3.00526	2.93598	-254319				5329	117.187	114.239	98.799	127.354	12.7894	11.1107	0.0686967	-0.907724	-0.389581	5680.98				3316	139.276	115.395	319.633	93.4838	29.0725	18.7474	0.0540498	-2.28034	-1.41037	163734				440	130.783	0	210.289	70.7148	149.286	130.132	-0.0550614
130	32.3528	14.7396	210.852	148.839	159.661	155.541	-0.879802	2.69888	2.92654	-302781				5330	119.849	114.239	98.8147	127.376	22.6927	16.7916	0.0729481	-1.19713	-0.459343	8685.16				3317	134.463	115.395	319.577	93.5641	214.262	182.481	0.0605719	-1.98763	-1.436	37801.7				441	129.818	0	210.057	70.8493	117.113	113.396	-0.0915122
131	32.0808	14.7396	210.932	148.827	163.206	-147.239	-0.758964	-0.64538	2.94224	-148865				5331	122.116	113.058	98.8266	127.284	49.5518	25.4768	0.0674498	-1.69796	-0.667175	-9316.43				3318	137.072	115.395	319.343	92.8307	241.476	220.283	0.0234167	-1.91973	-1.49764	-263465				442	125.442	0	209.92	70.8416	118.092	118.065	-0.112113
132	29.2106	14.7396	211.286	148.511	296.762	-296.105	0.183235	-0.27023	2.93795	12252.7				5332	114.239	112.693	98.7937	127.212	16.8818	16.1604	0.059047	-0.896572	-0.603176	10393.7				3319	132.42	115.395	319.302	92.8077	43.2364	-43.1819	0.048537	1.64062	-1.55116	198212				443	123.978	0	209.664	70.8607	0	0	-0.213751
133	29.0909	14.7396	211.886	148.563	284.432	-283.852	-0.683652	-0.259237	2.94621	191004				5333	118.094	112.693	98.8617	127.24	31.7938	26.5541	0.0673925	0.0196814	-0.562628	-4899.78				3320	131.231	115.395	319.333	92.9745	156.964	155.03	0.0973758	-1.31857	-1.47572	132474				444	123.065	0	209.514	70.8378	0	0	-0.226979
134	33.4658	14.7396	212.203	148.268	109.743	-92.8485	0.247043	0.374496	2.95383	282499				5334	117.501	112.693	98.8997	127.214	39.8049	21.6543	0.0683341	-1.42351	-0.427928	-1981.24				3321	137.382	115.025	319.433	92.301	313.144	287.504	0.0670412	-1.24823	-1.65571	-216741				445	115.182	0	209.45	70.7385	0	0	-0.268863
135	30.6702	14.7396	212.226	148.696	216.91	189.65	-0.900359	2.43207	2.93882	410111				5335	120.422	112.693	98.8812	127.109	43.7809	19.673	0.0570702	-1.67232	-0.567563	-482.725				3322	132.789	115.025	319.664	91.9845	145.323	70.7633	0.0456826	-0.582257	-1.64447	-164750				446	116.74	0	209.341	70.6059	0	0	-0.276771
136	25.4687	14.7396	211.654	148.739	607.273	599.761	-0.845972	3.10063	2.94317	56363.8				5336	122.621	112.693	98.8849	127.069	27.1759	19.1903	0.0554002	0.193764	-0.592983	-14553.7				3323	141.346	115.025	319.837	92.0347	102.604	-93.9864	0.0524735	1.10438	-1.62443	38992.4				447	115.312	0	209.408	70.3203	0	0	-0.21474
137	29.022	14.7396	210.204	148.779	667.502	656.125	-0.848058	-3.04102	3.05727	-188415				5337	117.239	112.693	98.9701	127.126	47.7354	4.63662	0.0607863	0.764399	-0.709112	12105.8				3324	139.616	115.025	319.818	92.29	60.0478	-54.994	0.0569723	1.10616	-1.62222	128680				448	118.389	0	209.526	70.0925	0	0	-0.199817
138	33.6682	14.7396	209.441	148.516	468.083	467.71	0.650715	3.06534	3.10524	-208689				5338	118.837	112.693	98.9997	127.179	35.2847	16.7424	0.0679255	0.424497	-0.651909	24255.2				3325	135.716	114.602	319.927	92.2136	88.2805	73.6862	0.0468514	-2.3251	-1.74187	-107627				449	121.732	0	209.705	69.9506	0	0	-0.136104
139	30.762	14.7396	208.648	148.898	277.737	259.021	-0.866002	2.69202	3.06123	-397474				5339	119.721	112.693	99.0773	127.174	42.3218	40.9976	0.0682918	-0.389031	-0.639845	-30438.4				3326	136.618	113.152	319.616	92.0756	149.438	-33.9409	0.0262976	2.7071	-1.77617	-40415.3				450	123.502	0	209.863	70.0197	0	0	-0.0644989
140	31.2243	14.7396	208.607	148.918	143.232	-138.453	-0.782379	0.180374	3.06293	-184388				5340	119.223	112.693	99.1303	127.125	31.7101	10.5592	0.0630464	0.63544	-0.59588	-16864.4				3327	135.68	111.245	319.475	92.4233	127.826	-74.3562	0.0580234	2.23049	-1.86108	227376				451	123.181	0	209.963	70.0407	0	0	0.0445168
141	35.9951	14.7396	209.117	148.984	325.812	-322.841	-0.702851	0.0813738	3.08782	13118.8				5341	120.435	112.693	99.1623	127.237	6.35603	-6.30517	0.0703003	2.39575	-0.619244	9108.97				3328	132.467	108.521	319.355	92.4123	155.444	153.02	0.0754713	-2.02145	-1.84461	177257				452	127.39	0	210.047	70.0672	0	0	0.145338
142	35.2472	14.7396	209.689	149.007	320.511	-309.722	-0.694099	-0.297818	3.10397	190436				5342	118.838	112.693	99.1147	127.14	31.7097	2.80381	0.0616183	-2.24066	-0.758399	-4644				3329	125.616	104.616	319.249	91.9569	330.507	330.277	0.0723286	-1.79055	-1.8279	10159.9				453	127.822	0	210.25	70.0389	0	0	0.220136
143	36.2855	14.7396	210.139	148.67	167.168	-119.286	0.69454	-0.772958	-3.13833	455969				5343	116.911	112.693	99.0967	127.154	11.4725	-1.84019	0.0643512	-2.53123	-0.799338	30140.9				3330	131.477	104.616	319.115	91.3371	354.619	340.437	0.0591653	-1.59809	-1.88186	-240320				454	132.004	0	210.39	70.1669	0	0	0.196985
144	37.7854	14.7396	210.088	148.618	342.969	336.683	0.757581	2.97982	-3.11161	306217				5344	120.706	112.693	99.0834	127.118	39.2431	28.3007	0.0646904	-1.62646	-0.861145	6875.25				3331	129.567	104.616	319.217	90.7752	132.504	100.116	0.0139022	-1.17403	-1.8883	-156580				455	129.603	0	210.446	70.4072	0	0	0.0547765
145	26.2314	14.7396	209.01	148.854	643.276	642.9	-0.99292	3.03086	3.06506	50078.6				5345	121.186	112.693	99.0894	127.024	47.5463	35.176	0.0587101	-1.41949	-0.6815	-405.106				3332	136.564	104.616	319.286	90.9297	77.8567	-56.4632	0.0380926	0.404425	-1.97773	-27478.2				456	122.97	0	210.371	70.5198	0	0	-0.0670696
146	30.3784	14.7396	207.957	148.854	695.82	692.978	-0.849226	3.10923	-3.08355	-230392				5346	120.888	112.693	99.1073	126.961	54.1834	34.7709	0.0547493	-1.50622	-0.632171	-9554.81				3333	131.286	104.616	319.456	90.8774	89.4749	-83.9414	0.0443713	0.776029	-2.01203	3973.94				457	125.011	0	210.237	70.5269	0	0	-0.153506
147	32.4625	14.7396	206.692	148.929	463.341	462.587	-0.913485	3.10863	-3.11746	-437397				5347	119.246	112.693	99.1011	126.843	30.3919	25.216	0.0475418	-0.771429	-0.179196	6508.47				3334	139.532	104.616	319.499	91.1386	81.5423	-79.9675	0.0387146	1.26564	-2.0728	-166169				458	120.087	0	210.098	70.4522	0	0	-0.189148
148	24.4164	14.7396	206.413	148.905	25.9622	25.1891	-0.902312	2.94653	-3.09199	-207735				5348	116.065	112.693	99.1799	126.89	34.3899	31.7245	0.0469957	0.48393	0.0876309	-5847.27				3335	135.748	104.616	319.537	91.1366	265.806	-246.136	0.0130182	1.45289	-2.07582	233016
149	29.1973	14.7396	206.607	148.946	182.705	-182.546	-0.63784	0.0106933	-3.08912	-110069				5349	119.128	112.693	99.2025	126.897	25.9133	25.8772	0.0503801	0.0660386	0.0133032	-10605.3				3336	137.002	104.616	319.603	92.0185	117.547	-13.121	0.0960281	2.58017	-2.02037	275729				frame_num	frame_score	min	xpos	ypos	velocity	velocity_along_path	theta
150	30.7799	14.7396	207.022	148.912	294.108	-292.615	-0.361934	0.126374	-3.11601	30512.6				5350	117.82	112.693	99.2661	126.896	19.6363	15.2719	0.0499873	-0.62109	0.0586406	-22854.1				3337	135.156	104.616	319.206	91.3452	267.12	262.608	0.0342623	-2.25582	-2.07175	-160368				430	132.991	0	39.3413	69.3811	0	0	-0.00868155
151	30.2538	14.7396	207.58	149.07	262.921	-262.103	-0.348506	0.150474	-3.07003	143444				5351	115.607	112.693	99.2558	126.859	30.2442	-7.58218	0.0447973	-1.57272	0.251482	-15267				3338	129.872	104.616	319.04	91.3289	122.362	102.24	0.0535957	-2.6426	-2.06094	239381				431	126.784	0	39.4465	69.0792	0	0	0.010588
152	32.7155	14.7396	207.889	149.043	151.852	-118.659	-0.370999	-0.587799	-3.05552	416493				5352	121.025	112.693	99.2659	126.795	62.2248	-22.8492	0.0365335	-1.62688	0.319914	15919.6				3339	125.17	104.616	318.848	91.15	345.36	341.621	0.0689989	-1.89224	-2.03951	133568				432	135.291	0	39.49	68.427	0	0	-0.00432974
153	29.3901	14.7396	208.001	148.789	314.08	297.834	0.965404	-2.70745	-3.03049	327061				5353	118.163	112.693	99.2441	126.652	34.1859	-6.92957	0.0299559	-1.48404	0.29087	28224.2				3340	125.552	104.616	318.676	90.2367	476.379	475.189	0.0196958	-1.93089	-2.0016	-332832				433	128.61	0	39.4507	67.9303	0	0	-0.0154097
154	22.0887	14.7396	206.939	148.603	625.676	624.896	1.09773	-3.01971	-3.06965	16768.8				5354	120.293	112.693	99.2757	126.682	21.3687	21.2946	0.0375353	0.368275	0.451565	-1370.74				3341	118.748	104.616	318.288	89.664	145.808	142.357	0.008964	-2.31323	-2.09522	-314279				434	134.256	0	39.4204	67.2919	0	0	-0.0140444
155	27.1421	14.7396	205.931	148.536	652.469	641.664	1.44943	3.10746	-2.99349	-179628				5355	120.035	112.693	99.3106	126.677	19.9538	19.9239	0.0427355	0.664356	0.609597	11200.7				3342	130.493	104.616	318.347	89.8786	172.92	-171.922	0.0413114	1.17127	-2.07779	331498				435	131.588	0	39.3209	66.7652	0	0	-0.0102857
156	31.0328	14.7396	204.765	148.677	464.028	462.036	-1.07811	3.12447	-3.06603	-393053				5356	121.274	112.693	99.3281	126.723	31.5248	31.1245	0.047343	0.84713	0.687601	-14557.5				3343	124.587	104.616	318.512	90.195	227.172	159.575	0.0773235	-1.31589	-2.10787	-38429.4				436	135.904	0	39.2454	66.3593	0	0	-0.00729082
157	32.3588	14.7396	204.385	148.562	69.8026	68.9833	-1.06555	-2.86104	-3.01441	-265228				5357	121.77	112.693	99.3802	126.756	31.4226	16.567	0.0483696	-0.418267	0.59719	-31559				3344	124.714	104.616	318.538	89.1458	191.196	121.146	-0.00692601	-1.23198	-2.11655	-290616				437	132.054	0	39.222	66.1768	0	0	-0.00980339
158	25.9901	14.7396	204.542	148.613	220.09	-196.245	-0.92872	-0.369742	-3.04153	-94156				5358	118.567	112.693	99.4238	126.68	39.3451	-14.992	0.0419222	-1.17735	0.784367	11517.7				3345	124.156	0	318.724	89.5939	184.443	-169.47	0.00898216	1.37115	-2.17615	189022				438	134.752	0	39.1049	66.1545	0	0	0.00315268
159	22.5166	14.7396	205.069	148.297	298.105	-290.401	0.86263	-0.162449	-3.0762	36944.3				5359	119.23	112.693	99.4305	126.635	20.2317	-3.4743	0.0355707	-0.966069	0.777308	50799.5				3346	124.939	0	318.66	89.7484	118.878	19.5517	0.00856507	2.6764	-2.20121	30226.7				439	134.058	0	39.1167	66.3923	0	0	-0.00713171
160	26.8101	14.7396	205.522	148.452	323.241	-253.456	0.877527	0.740958	-3.07017	256671				5360	123.105	112.693	99.4622	126.625	48.7241	47.3252	0.0322042	1.02978	0.789576	17350.2				3347	128.704	0	318.37	89.7716	175.702	49.7785	0.00057697	2.75876	-2.24087	197643				440	129.622	0	39.1414	66.7295	0	0	-0.00587662
161	24.0899	14.7396	205.864	149.024	23.4501	3.21476	-0.706284	1.81374	-3.03617	465356				5361	118.262	112.693	99.5141	126.774	69.3216	64.6754	0.0399554	1.20195	0.833749	48640.2				3348	122.518	0	318.117	89.9672	270.735	247.421	0.0286529	-2.63688	-2.21885	131026				441	128.231	0	39.1676	67.0366	0	0	-0.00409429
162	25.2605	14.7396	205.504	148.528	470.648	468.571	1.15051	-2.91217	-3.00616	126684				5362	117.206	112.693	99.5455	126.84	116.706	113.316	0.0386035	1.16354	0.92189	30196.5				3349	117.695	0	317.58	89.3352	379.654	378.447	-0.000196169	-2.31439	-2.23464	-118645				442	124.331	0	39.1601	67.4145	0	0	-0.0150309
163	28.5726	14.7396	204.336	148.667	595.41	595.255	-1.05934	-2.93865	-2.96149	-99570.4				5363	119.382	112.693	99.6682	127.131	147.076	143.512	0.0577245	1.18271	0.962127	-104259				3350	121.087	0	317.26	89.0357	259.872	259.802	-0.00138589	-2.27688	-2.25375	-139073				443	121.707	0	39.15	67.684	0	0	-0.012464
164	40.97	14.7396	203.56	148.128	504.504	495.685	1.00501	-2.78681	-2.97406	-200247				5364	121.594	112.693	99.731	127.294	39.5568	39.2531	0.0605177	1.14251	1.0185	-45057.3				3351	117.205	0	317.018	88.6761	150.604	120.729	-0.0026992	-1.7057	-2.34648	-151305				444	124.596	0	39.159	67.3956	0	0	-0.0206642
165	40.8824	14.7396	202.759	148.083	295.807	295.438	0.381202	-3.03415	-2.98416	-312992				5365	120.174	112.693	99.723	127.251	10.4155	-5.80422	0.0555863	-1.07144	1.09045	46886				3352	120.74	0	317.193	88.5383	113.291	-30.5759	-0.00337262	-0.445769	-2.28984	-106907				445	127.029	0	39.2002	66.8173	0	0	-0.0148051
166	34.7309	14.7396	202.579	148.022	27.1683	-17.5537	0.322111	-0.734581	-3.00785	-173912				5366	121.984	112.693	99.7476	127.264	44.3746	41.0818	0.0571322	0.754061	1.14173	3095.98				3353	119.617	0	317.359	88.5133	192.403	-137.483	-0.00920737	0.0248771	-2.34192	-26405.6				446	127.225	0	39.135	66.1354	0	0	-0.00741333
167	27.007	14.7396	202.826	148.023	193.278	-191.466	0.373026	-0.0157679	-3.02033	-39484.5				5367	121.453	112.693	99.8308	127.353	45.2535	44.1777	0.0648203	0.928555	1.14704	-47030.2				3354	116.079	0	317.834	88.5542	221.132	-163.889	-0.0182049	0.101486	-2.30407	64962.7				447	132.862	0	39.0156	65.3741	0	0	-0.000149743
168	22.6659	14.7396	203.224	148.012	232.064	-230.95	0.733677	0.0258177	-3.01776	84964.4				5368	117.961	112.693	99.838	127.384	17.4258	-2.85242	0.0557342	2.89325	1.15802	58217.3				3355	115.48	0	318.092	88.588	108.797	-98.9264	-0.017207	0.406534	-2.3058	76515.6				448	132.977	0	38.8501	64.7837	0	0	0.00956043
169	26.3824	14.7396	203.599	148.043	146.67	-145.986	0.960133	0.186449	-3.05176	250664				5369	118.07	112.693	99.7745	127.367	60.2034	55.3649	0.0449493	1.57318	1.16953	59942.8				3356	115.395	0	318.167	88.6976	81.6106	-22.4108	-0.0256401	2.03394	-2.40026	192866				449	134.132	0	38.7319	64.2733	0	0	0.0186986
170	21.3113	14.7396	203.704	148.103	107.59	104.679	0.931203	3.00336	-3.04664	381775				5370	123.863	112.693	99.8375	127.585	115.99	115.308	0.0512928	1.28414	1.17563	-60435.1				3357	120.47	0	317.97	88.8313	179.738	170.456	-0.0216438	-2.74977	-2.42699	92494.5				450	141.631	0	38.654	64.0453	0	0	-0.0024906
171	21.3659	14.7396	203.244	148.092	507.815	486.454	0.633385	2.95215	-3.03996	139306				5371	119.926	112.693	99.8838	127.738	54.8864	54.8727	0.0578041	1.22429	1.20193	-54308.5				3358	122.542	0	317.613	88.4688	278.708	262.95	-0.0476308	-2.73465	-2.39678	170249				451	144.697	0	38.6472	64.13	0	0	-0.0112256
172	36.7029	14.7396	202.042	148.421	627.497	625.759	-1.03527	-3.08124	-3.00681	-89693.1				5372	122.332	112.693	99.8996	127.757	3.45687	0.564206	0.0519203	-0.190091	1.21676	63513.2				3359	122.913	0	317.117	88.4636	437.335	433.199	-0.00881024	-2.50923	-2.37159	-29286				452	142.832	0	38.6965	64.4555	0	0	-0.00667627
173	48.9702	14.7396	201.156	147.966	537.72	536.066	0.0645911	-2.94005	-3.01849	-273149				5373	117.989	112.693	99.8951	127.735	64.5496	64.0774	0.0436973	1.36128	1.24024	71736.4				3360	116.928	0	316.437	87.6072	421.081	403.913	-0.0482726	-2.34407	-2.63061	-224386				453	137.94	0	38.7013	64.78	0	0	0.00941125
174	51.1852	14.7396	200.285	148.063	267.149	262.918	-0.101162	3.0763	-3.02867	-334950				5374	121.468	112.693	99.9444	127.968	137.91	135.814	0.0470912	1.09986	1.27443	-72983				3361	116.379	0	316.137	87.4592	194.42	179.526	-0.0251309	-2.25605	-2.65001	-71681.2				454	130.718	0	38.793	65.1282	0	0	0.00520067
175	48.5421	14.7396	200.268	148.024	120.029	-72.0327	-0.0333505	-0.301951	-2.51641	-99378.5				5375	120.011	112.693	100.104	128.145	68.9856	62.8307	0.062027	0.8458	1.27143	-54389.4				3362	117.868	0	316.027	87.1054	197.948	107.845	-0.0356066	-1.67314	-2.66777	-133703				455	132.788	0	38.9421	65.4126	0	0	0.00803346
176	34.1891	14.7396	200.667	147.944	213.836	-171.411	0.0959276	-0.0268477	-2.52761	-71218.1				5376	118.499	112.693	100.097	128.14	9.78759	8.4413	0.0538881	0.750822	1.28153	53394.6				3363	120.106	0	316.07	86.8028	88.16	-25.8577	-0.0659476	-0.819191	-2.68767	-193556				456	131.84	0	39.0084	65.5064	0	0	0.0195601
177	17.4514	14.7396	200.98	148.005	288.939	-242.629	-0.0482003	0.0506004	-2.51697	37199.4				5377	117.717	112.693	100.128	128.167	61.8369	61.8359	0.0532195	1.30043	1.29458	1556.04				3364	119.316	0	316.228	86.8907	223.178	-219.413	-0.0709185	0.694886	-2.63065	12423.5				457	128.148	0	38.9271	65.2805	0	0	0.0294712
178	14.7396	14.7396	201.629	147.992	206.146	-205.43	0.215039	0.0142896	-3.04396	313512				5378	116.98	112.693	100.152	128.338	63.5649	63.3919	0.0612212	1.37559	1.3018	-4435.15				3365	119.216	0	316.641	87.2791	248.154	-206.99	-0.0486594	1.06222	-2.66364	205472				458	135.876	0	38.6575	64.7425	0	0	0.0234884
179	26.7073	16.8445	201.667	148.015	141.834	108.082	0.154128	3.09033	-2.4885	321030				5379	117.384	112.693	100.169	128.375	59.0033	58.9567	0.0570003	1.37082	1.33107	43025.3				3366	119.332	0	316.631	87.6132	197.187	-1.5179	-0.0269146	2.09369	-2.611	185570
180	26.1056	16.8445	201.157	148.016	429.274	429.112	0.0914989	-3.08612	-3.05867	186616				5380	113.058	112.693	100.191	128.531	106.206	101.982	0.054002	1.60293	1.31993	-13535.5				3367	120.902	0	316.313	87.8486	242.281	184.052	-0.0191937	3.0257	-2.54948	211176				frame_num	frame_score	min	xpos	ypos	velocity	velocity_along_path	theta
181	44.14	16.8445	200.239	147.935	615.73	615.728	0.0386953	-3.0592	-3.05704	-13105.9				5381	112.693	112.693	100.157	128.729	95.0611	88.4466	0.0512358	1.67425	1.29901	23453.1				3368	118.072	0	315.828	87.7066	395.376	395.228	-0.0146467	-2.62036	-2.59304	203056				4781	0	0	186	169	0	0	0
182	48.5744	16.8445	199.112	147.848	603.687	602.622	0.199143	-3.13897	-3.07958	-303306				5382	115.301	113.488	100.158	128.846	111.924	111.9	0.0498257	1.28868	1.30934	-42836.5				3369	121.353	0	315.17	87.1923	605.322	598.284	-0.0276243	-2.3232	-2.47583	-86790.2				4782	0	0	187	169	0	0	0
183	47.0164	16.8445	198.226	147.93	360.256	299.316	-0.0680691	-3.10314	-2.51297	-265718				5383	116.507	113.488	100.261	129.087	70.1108	69.0632	0.0652316	1.13529	1.30837	-72754.3				3370	115.025	0	314.45	86.2336	552.107	511.494	-0.0769051	-2.26543	-2.65139	-378083				4783	0	0	187	169	0	0	0
184	39.7384	16.8445	197.912	147.801	36.0133	33.5979	-0.26419	-2.8746	-2.50628	-194045				5384	119.164	113.488	100.257	129.058	5.51653	-3.69103	0.0537006	-0.998948	1.30482	30506.8				3371	115.917	0	313.992	85.7784	134.834	133.411	-0.0963955	-2.6216	-2.76701	-177111				4784	0	0	187	170	0	0	0
185	34.0364	16.8445	198.111	147.898	197.856	-160.447	-0.397729	0.00698083	-2.50955	-60584.4				5385	119.257	113.488	100.271	129.072	27.4374	26.8157	0.0517435	1.07349	1.28677	41187.6				3372	115.236	0	314.059	86.0102	65.5902	-43.7003	-0.0488059	1.29286	-2.69034	-75013.2				4785	0	0	188	170	0	0	0
186	24.2639	16.8445	198.571	147.806	286.17	-221.031	-0.302585	-0.0663481	-2.51972	25646.6				5386	118.078	113.488	100.3	129.139	68.0917	68.0034	0.0511111	1.34538	1.29444	36466.6				3373	118.303	0	314.052	85.9887	119.23	-118.714	-0.055086	0.587214	-2.64752	-57406.3				4786	0	0	188	170	0	0	0
187	17.5617	16.8445	199.062	147.835	215.312	-195.385	-0.175157	0.177839	-2.53013	199849				5387	121.1	113.488	100.322	129.293	105.311	104.47	0.0486983	1.43076	1.30428	-36839.5				3374	114.602	0	314.39	86.2304	179.458	-176.12	-0.0509912	0.626716	-2.70805	40681.7				4787	0	0	188	170	0	0	0
188	19.5186	16.8445	199.278	147.933	26.805	4.4642	-0.022112	2.40014	-2.47958	426266				5388	122.111	113.488	100.349	129.486	69.5345	67.6305	0.0484318	1.53425	1.29969	-6024.52				3375	113.152	0	314.536	86.3395	200.3	-135.438	-0.0456952	1.39075	-2.57909	93372.4				4788	0	0	188	170	0	0	0
189	31.4284	16.8445	198.996	147.895	432.802	430.73	0.208976	-3.08569	-2.98781	4941329				5389	121.296	113.488	100.33	129.525	64.3756	61.606	0.0411401	1.58634	1.29194	33370.3				3376	111.245	0	314.51	86.8873	268.54	-42.0657	-0.0281522	1.98237	-2.57272	201066				4789	0	0	189	171	0	0	0
190	40.1954	16.8445	197.837	147.852	6465.38	5372.06	0.0489723	-2.36605	-2.95613	-500746				5390	119.575	113.488	100.346	129.701	94.9919	94.9763	0.0417989	1.29512	1.27699	48363.1				3377	108.521	0	314.178	87.1599	263.81	159	-0.0356144	2.77994	-2.57934	-159000				4790	0	0	189	171	0	0	0
191	52.4925	16.8445	183.608	132.807	6294.53	4871.31	-0.612367	-2.33883	-3.02466	-4506798				5391	117.481	113.488	100.416	129.83	143.701	143.339	0.0436118	1.21854	1.28951	-53591.1				3378	104.616	0	313.687	87.1985	0	0	-0.0405351	0	0	0				4791	0	0	190	172	0	0	0
192	49.9897	16.8445	183.261	132.761	368.447	364.516	-0.625405	-2.63131	-2.4851	-6.19025e+06				5392	118.753	113.488	100.511	130.15	90.4643	89.7483	0.0548636	1.41058	1.28468	-58931				3379	106.152	0	313.667	87.477	0	0	-0.00838695	0	0	0				4792	0	0	190	172	0	0	0
193	51.5718	16.8445	182.536	132.207	5938.61	-5825.73	-0.843374	0.849753	-2.48712	5.86992e+06				5393	115.19	113.488	100.465	130.127	34.81	30.8172	0.0405485	1.76182	1.27816	33625.6				3380	111.836	0	313.452	87.3519	0	0	-0.00962233	0	0	0				4793	0	0	189	172	0	0	0
194	40.5903	16.8445	196.329	147.629	68.6092	44.1839	-1.04612	-1.62488	-2.49597	-180734				5394	119.238	113.488	100.489	130.264	68.2653	64.4428	0.0441694	1.60831	1.27208	-35020.6				3381	106.836	0	313.56	87.2529	0	0	-0.00427975	0	0	0				4794	0	0	189	171	0	0	0
195	38.0216	16.8445	182.524	131.979	182.67	-136.55	1.45968	-0.0855124	-2.50063	-6167375				5395	117.982	113.488	100.456	130.355	29.431	29.4222	0.034786	1.29287	1.26837	43495.5				3382	107.772	0	313.757	86.9804	0	0	-0.0136747	0	0	0				4795	0	0	189	171	0	0	0
196	24.7246	16.8445	196.936	147.577	6410.84	-6303.92	-0.903193	0.820034	-2.50445	6413097				5396	119.357	113.488	100.516	130.359	80.9912	72.9177	0.0317329	0.809569	1.25987	33138.6				3383	108.438	0	314.013	86.6551	0	0	-0.0377997	0	0	0				4796	0	0	189	171	0	0	0
197	16.8445	16.8445	197.102	147.604	152.049	109.172	-0.642228	3.01667	-2.49666	6.27952e+06				5397	117.518	113.488	100.642	130.55	106.546	106.056	0.0417257	1.14681	1.24271	21412.1				3384	108.086	0	314.324	86.7849	0	0	-0.0136506	0	0	0				4797	0	0	188	170	0	0	0
198	30.2039	27.3154	196.433	147.64	6428.53	6388.69	-0.84364	-2.37122	-2.48261	-1.17277e+06				5398	121.238	113.488	100.662	130.682	127.497	127.468	0.0380969	1.2004	1.22171	27399.2				3385	109.452	0	314.276	86.0925	0	0	-0.0846636	0	0	0				4798	0	0	188	170	0	0	0
199	39.3598	27.3154	181.724	132.681	6412.78	5215.92	2.17526	-2.33084	-2.95173	-5.29404e+06				5399	119.895	113.488	100.796	130.946	155.109	154.868	0.0537367	1.1663	1.22203	-85740.5				3386	112.93	0	314.536	86.7944	0	0	-0.0425917	0	0	0
200	56.8119	27.3154	181.706	132.147	159.164	-78.1187	-0.777761	-0.889173	-2.97298	179709				5400	120.834	113.488	100.866	131.158	69.1742	69.1272	0.0589403	1.18981	1.22669	-16414.8				3387	107.159	0	314.37	87.1245	0	0	-0.0164279	0	0	0				frame_num	frame_score	min	xpos	ypos	velocity	velocity_along_path	theta
201	68.9321	27.3154	182.058	132.269	101.593	101.59	2.12226	-2.98902	-2.98191	356184				5401	117.921	113.488	100.882	131.16	53.3866	52.7124	0.0550716	1.37654	1.21744	-22315.6				3388	106.596	0	313.974	86.6656	0	0	-0.0446531	0	0	0				395	92.8877	65.5624	269.671	113.96	0	0	-0.0620661
202	65.5412	27.3154	181.371	132.096	522.13	457.774	-0.749591	-3.00367	-2.50193	-326089				5402	113.488	113.488	100.9	131.332	37.1191	30.3968	0.0638905	1.82352	1.21221	-9097.26				3389	106.46	0	313.449	86.3958	0	0	-0.0489335	0	0	0				396	99.4222	64.3785	269.6	113.501	0	0	-0.0531942
203	50.2854	27.3154	180.334	132.03	140.282	131.685	-0.593537	-2.85318	-2.50127	-6328580				5403	117.075	114.578	100.851	131.28	21.6763	21.2995	0.0525661	1.39224	1.20554	934.599				3390	109.561	0	312.992	86.3294	0	0	-0.0283308	0	0	0				397	100.777	64.3785	269.621	113.101	0	0	-0.0233153
204	46.7929	27.3154	180.923	131.963	6265.55	-6196.9	1.81642	0.798927	-2.49084	126542				5404	117.09	114.578	100.913	131.403	26.6746	22.2341	0.0606873	0.599121	1.18445	-46870.6				3391	107.015	0	312.618	85.6268	0	0	-0.0452153	0	0	0				398	94.5819	64.3785	269.654	112.833	0	0	0.0482624
205	31.9479	27.3154	194.901	146.996	6152.93	-6070.35	0.499409	0.825767	-2.47984	6.02204e+06				5405	120.984	114.578	100.924	131.33	33.7294	-24.6364	0.0512807	-1.21745	1.17227	75958.8				3392	106.514	0	312.234	84.9195	0	0	-0.0968456	0	0	0				399	98.8911	64.3785	269.655	112.748	0	0	0.126586
206	27.3154	24.7033	194.828	147.039	119.7	-48.3099	0.194451	1.83671	-2.46024	4.85899e+06				5406	117.49	114.578	100.952	131.298	55.718	51.3224	0.0409932	0.747997	1.14787	15526.1				3393	114.166	0	312.36	85.0796	0	0	-0.0819399	0	0	0				400	96.5303	64.3785	269.57	112.61	0	0	0.184895
207	35.4376	24.7033	194.796	147.381	6381.46	4810.68	-1.51781	-2.35085	-3.06774	-62508.3				5407	122.11	114.578	101.06	131.457	68.018	66.8484	0.048457	0.966413	1.15212	-26349.5																		401	94.1347	64.3785	269.455	112.725	0	0	0.218298
208	47.4182	24.7033	179.868	131.917	6421.94	4748.17	-0.547835	-2.33378	-3.07245	-4.93299e+06				5408	120.314	114.578	101.081	131.484	41.938	40.4989	0.046103	0.869537	1.13226	9008.04				frame_num	frame_score	min	xpos	ypos	velocity	velocity_along_path	theta	vtheta	ptheta	acceleration_along_path				402	102.111	64.3785	269.238	112.922	0	0	0.231484
209	63.9652	24.7033	180.003	131.909	192.528	-184.815	-0.538818	0.237968	3.09555	54254.7				5409	122.723	114.578	101.151	131.563	49.5973	49.507	0.0411253	1.03964	1.10001	14766.5				2205	127.653	107.853	298.795	111.554	0	0	-0.386924	0	0	0				403	101.436	64.3785	268.719	113.03	0	0	0.202589
210	74.3817	24.7033	180.491	132.068	131.583	-130.561	-0.615303	0.536366	-2.48046	384337				5410	122.087	114.54	101.165	131.627	64.9556	64.2734	0.0383673	1.21258	1.06753	-20813.2				2206	132.262	107.853	298.662	112.245	0	0	-0.252426	0	0	0				404	97.8988	64.3785	268.046	112.856	0	0	0.145941
211	76.5098	24.7033	180.38	132.133	254.502	253.776	-0.692733	3.11184	3.03633	26052.7				5411	120.331	112.668	101.227	131.766	43.6272	43.4602	0.0465277	1.12019	1.03267	-14853				2207	124.041	107.853	298.345	112.86	0	0	-0.227171	0	0	0				405	96.8711	64.3785	267.587	112.728	0	0	0.105828
212	70.7289	24.7033	179.643	132.094	346.186	279.829	-0.718217	-3.13744	-2.50793	-108136				5412	120.532	112.668	101.228	131.758	32.9534	28.6073	0.043847	1.55408	1.03467	-27566.7				2208	128.613	107.853	298.472	113.512	0	0	-0.0988505	0	0	0				406	91.018	64.3785	267.026	112.373	0	0	0.0198866
213	59.6286	24.7033	179.226	132.128	233.141	171.693	2.11111	3.04197	-2.4982	-6239929				5413	118.33	112.668	101.228	131.876	3.18166	1.04063	0.0552003	2.28259	1.045	-578.901				2209	134.69	107.853	298.285	113.659	0	0	-0.166024	0	0	0				407	87.1847	64.3785	266.721	112.2	0	0	-0.0491696
214	41.5722	22.3394	178.87	132.171	6126.6	-6068.24	1.97746	0.813829	-2.4659	1.7325e+06				5414	121.221	112.668	101.221	131.766	13.3148	0.461731	0.0435159	-0.500509	1.0356	89307.4				2210	134.276	107.853	298.207	113.398	0	0	-0.143369	0	0	0				408	77.3126	60.0023	266.597	112.111	0	0	-0.106822
215	32.2173	22.3394	193.25	146.974	6169.69	-4335.73	0.672408	0.80447	-3.12867	4.57363e+06				5415	114.866	112.668	101.267	131.855	91.3406	89.7692	0.0459656	1.20745	1.02169	11645.5				2211	131.314	107.853	298.011	113.134	0	0	-0.114003	0	0	0				409	81.1475	60.0023	266.602	112.065	0	0	-0.149043
216	28.5316	22.3394	193.132	146.988	242.066	237.894	0.579998	3.12679	2.94085	3.33595e+06				5416	122.912	112.668	101.329	132.051	102.371	101.415	0.0492658	1.13471	0.997933	-42986.7				2212	134.602	107.853	297.788	113.022	0	0	-0.114353	0	0	0				410	79.5585	60.0023	266.832	112.068	0	0	-0.173004
217	42.9597	22.3394	192.443	146.986	6496.27	3573.85	0.632995	-2.38202	2.9129	-863626				5417	122.637	112.668	101.411	132.164	58.7369	58.4279	0.0486222	0.907858	1.01047	1856.96				2213	135.356	107.853	297.429	112.781	0	0	-0.171637	0	0	0				411	85.26	60.0023	267.231	112.025	273.493	-211.656	-0.155666
218	49.2313	22.3394	177.43	132.076	6250.99	2710.22	-0.779436	-2.34351	2.81733	-2.99617e+06				5418	118.883	112.668	101.45	132.205	61.7288	60.2849	0.0395591	1.16858	0.951865	15030.8				2214	128.986	107.853	297.329	112.909	0	0	-0.216197	0	0	0				412	86.9039	60.0023	267.73	111.916	193.251	-137.549	-0.0748032
219	65.7182	22.3394	177.898	132.066	315.368	-285.954	-0.740561	0.0211113	2.72738	67703.2				5419	121.944	112.668	101.492	132.353	77.3363	75.3157	0.0396064	1.16388	0.934784	-6009.76				2215	133.257	107.853	297.512	113.165	0	0	-0.187833	0	0	0				413	90.5521	60.0023	267.828	111.782	16.3436	7.23461	-0.00760972
220	73.9304	22.3394	178.481	132.099	235.193	-218.251	-0.811055	0.00723435	2.76695	177445				5420	120.369	112.668	101.552	132.442	70.0287	69.3059	0.0386127	1.05685	0.913042	-56012.8				2216	133.647	107.853	297.95	113.502	0	0	-0.158062	0	0	0				414	81.1465	60.0023	267.72	111.862	148.306	125.28	0.0190002
221	73.4707	22.3394	178.681	132.072	44.0327	-40.8061	-0.775428	0.992503	-2.53429	172629				5421	119.952	112.668	101.607	132.557	14.0778	13.2931	0.0409385	0.571769	0.907228	-37892.8				2217	134.317	107.853	298.178	113.71	0	0	-0.21943	0	0	0				415	85.8155	60.0023	267.363	111.95	295.716	280.181	0.0312085
222	70.3157	22.3394	178.561	132.222	252.327	131.823	-0.981182	2.75995	-2.50213	148692				5422	117.107	112.668	101.591	132.467	27.9149	-24.5997	0.0288901	-1.76019	0.889081	-756.638				2218	137.53	107.853	298.415	114.038	0	0	-0.129895	0	0	0				416	83.2606	0	266.739	111.956	354.733	352.064	0.0231375
223	59.1028	22.3394	177.901	132.385	382.997	280.514	-0.930653	3.04301	-2.49124	947.388				5423	115.89	112.668	101.589	132.465	26.8458	-25.3564	0.0332427	-1.94131	0.865619	-4460.08				2219	136.554	107.853	298.118	114.475	0	0	-0.126871	0	0	0				417	81.2719	0	266.193	111.779	369.461	369.39	0.00077902
224	47.7613	22.3394	177.291	132.347	316.026	281.462	1.96199	3.06142	2.58935	-144247				5424	116.914	112.668	101.559	132.384	38.7218	-29.8164	0.0327507	-1.57451	0.875159	79198				2220	140.404	107.853	297.754	114.954	0	0	-0.0465589	0	0	282964				418	82.3071	0	265.589	111.515	474.034	474.03	-0.0382579
225	45.9371	22.3394	176.851	132.469	139.45	137.215	1.39486	2.87343	2.69413	65098.8				5425	122.529	112.668	101.589	132.336	52.179	49.3816	0.0327232	0.554966	0.883894	58095.5				2221	137.745	107.853	297.321	115.395	325.921	282.964	-0.0228769	2.58374	2.06451	-127564				419	83.2915	0	264.751	111.132	507.205	506.256	-0.0944466
226	53.4195	22.3394	176.843	132.47	212.013	202.313	1.39534	2.88224	2.57858	-118235				5426	122.205	112.668	101.707	132.475	107.487	107.477	0.0430284	0.912659	0.898876	-22312.6				2222	140.803	107.853	296.832	115.529	260.385	155.4	-0.13419	3.07665	2.14537	-185672				420	74.5403	0	264.057	110.8	361.121	360.41	-0.13139
227	64.4652	22.3394	176.168	132.651	84.6977	84.0789	-0.821544	2.39729	2.51824	-293443				5427	121.501	112.668	101.808	132.62	85.2816	85.1645	0.0502945	0.829671	0.882094	-19930.7				2223	138.076	107.853	296.455	115.452	127.58	-30.2718	-0.200952	-2.32461	2.14822	-126510				421	78.7921	0	263.683	110.577	173.342	173.339	-0.125836
228	75.982	22.3394	176.635	132.662	266.317	-209.364	-0.774385	-0.0916395	2.3837	-11313.5				5428	121.286	112.668	101.899	132.685	65.2411	65.2338	0.0471011	0.904473	0.889479	61164.4				2224	143.412	107.853	296.541	115.219	156.838	-156.782	-0.232189	-0.894957	2.27338	29501.3				422	78.5439	0	263.576	110.481	55.4651	47.8818	-0.10268
229	78.139	22.3394	177.052	132.569	312.5	-220.677	-0.636398	-0.054367	2.3005	67121.9				5429	118.095	112.668	101.942	132.791	134.205	126.398	0.0420667	1.12947	0.786699	-10259				2225	133.495	107.853	296.782	115.044	141.415	-127.281	-0.196278	-0.451781	2.2389	38961.2				423	76.2522	0	263.595	110.414	66.1445	-52.3874	-0.0796383
230	82.3938	19.9585	177.675	132.605	334.944	-153.556	-0.435273	0.0587509	2.1058	-26951.2				5430	121.347	112.668	102.09	133.089	119.756	116.139	0.0673305	1.05968	0.813284	-106982				2226	134.178	107.853	296.965	115.013	101.038	-88.3198	-0.200513	-0.405137	2.2293	70226				424	82.9204	0	263.793	110.442	178.887	-175.072	-0.0504573
231	83.3573	19.9585	178.166	132.635	184.988	-180.507	-0.381345	0.412699	-2.50834	168736				5431	119.235	112.668	102.138	133.139	9.55243	9.15753	0.0659587	0.368316	0.656862	-14168.3				2227	132.314	107.853	297.091	114.911	102.813	-18.0938	-0.222407	0.437991	2.1857	139640				425	80.5834	0	264.18	110.528	214.714	-214.102	-0.0237919
232	77.3006	19.9585	178.24	132.852	231.222	-11.771	-0.798748	2.16211	-2.49935	166891				5432	121.492	112.668	102.119	133.101	5.26417	-5.01077	0.0596514	-2.90755	0.545575	-47157.3				2228	134.671	107.853	297.275	115.158	160.583	121.546	-0.138383	1.42507	2.1373	195401				426	81.0308	0	264.44	110.747	203.249	-170.548	0.00084894
233	79.9297	19.9585	177.737	133.275	414.534	155.12	-0.793113	2.61301	-2.48291	87754.8				5433	117.008	112.668	102.121	133.135	64.3901	-52.1681	0.0609738	-2.03457	0.4807	-14261.1				2229	139.646	107.853	297.169	115.441	322.579	316.947	-0.186746	1.87468	2.06182	82176.4				427	82.0348	0	264.592	111.066	178.19	-33.8584	-0.033964
234	77.9288	19.9585	177.047	133.549	416.664	242.875	-0.544597	2.79542	1.84692	-12628.2				5434	121.704	112.668	102.023	132.909	93.0311	-66.4292	0.0444453	-1.94527	0.420796	88538.9				2230	134.645	107.853	296.954	116.184	403.036	399.123	-0.172321	1.94341	2.08286	4315.06				428	75.179	0	264.368	111.337	220.994	111.348	-0.0955062
235	80.7815	19.9585	176.43	133.746	296.348	230.247	-0.787576	2.82581	2.14481	-145390				5435	121.453	112.668	102.007	132.846	22.4027	22.1097	0.0465624	0.318701	0.480601	37939.7				2231	134.293	107.853	296.68	116.692	403.441	403.438	-0.143789	2.12835	2.13182	23776.6				429	65.5624	0	264.053	111.568	228.314	201.52	-0.200326
236	84.5662	19.9585	176.108	133.856	137.071	84.857	-1.11844	2.90861	2.00538	-238350				5436	121.206	112.668	102.094	132.932	60.0706	60.0494	0.0581342	0.492971	0.519518	-18148.5				2232	128.324	107.853	296.242	117.325	427.473	427.215	-0.172865	2.2837	2.24895	-201128				430	69.9297	0	263.624	111.496	262.425	261.567	-0.290933
237	82.199	19.9585	175.986	133.852	182.164	-153.493	-2.77303	-0.719441	1.85346	32244.4				5437	119.813	112.668	102.184	132.941	50.0661	41.9009	0.0583168	-0.139702	0.43948	4052.82				2233	121.904	107.853	295.748	117.77	227.6	226.087	-0.177402	2.44166	2.32629	-211838				431	69.354	0	263.239	111.246	335.173	307.932	-0.362519
238	80.239	19.9585	176.564	133.456	204.269	-121.248	1.68861	-0.499333	1.70695	158169				5438	119.736	112.668	102.259	132.909	48.4402	45.9537	0.0501037	0.142609	0.464403	-8043.14				2234	120.207	107.853	295.662	117.814	97.7865	14.2486	-0.139773	-2.43493	2.42369	-114619				432	67.7812	0	262.793	110.749	346.98	274.445	-0.392047
239	79.1339	19.9585	176.583	133.526	210.025	36.9203	-0.539268	0.096481	1.49057	-162722				5439	116.327	112.668	102.343	132.964	46.1974	37.9106	0.0524606	0.821714	0.213414	-2311.97				2235	124.406	107.853	295.5	117.558	135.456	-100.37	-0.259244	-1.4326	2.44526	-59472				433	71.5989	0	262.634	110.261	252.591	138.231	-0.344032
240	76.8928	19.9585	177.261	133.523	395.397	-125.802	-1.08901	-0.430688	1.4639	197558				5440	117.717	112.668	102.364	133.022	49.7892	35.5986	0.0480271	1.09121	0.317024	12027.2				2236	124.381	107.853	295.724	117.367	168.015	-159.842	-0.161195	-0.977454	2.47734	49614.7				434	81.941	0	262.625	109.924	146.272	19.2208	-0.238742
241	88.7462	19.9585	177.781	132.975	194.206	71.7564	1.27186	0.304533	1.49687	226183				5441	119.743	112.668	102.42	133.111	73.6279	47.6258	0.0438175	1.19104	0.323686	-36769.1				2237	127.109	107.853	295.813	117.094	172.052	-110.227	-0.215476	-1.58353	2.4335	11482.7				435	81.5776	0	262.755	109.788	99.555	-67.2047	-0.169253
242	81.8044	19.9585	177.879	133.717	299.28	297.94	-0.739604	1.52958	1.62424	-165199				5442	117.688	112.211	102.455	133.25	42.0602	10.8567	0.0460929	1.37756	0.0678461	-20883.3				2238	125.746	107.853	295.717	116.793	127.124	-98.7445	-0.289355	-1.4584	2.36449	43143.7				436	80.0686	0	262.917	109.767	91.5146	-86.59	-0.0494469
243	84.0783	19.9585	177.822	133.972	199.247	132.741	-1.07509	2.33297	1.49129	27656.7				5443	118.619	111.199	102.447	133.249	14.6104	-10.0266	0.0457821	-2.53874	-0.211606	17331.3				2239	130.148	107.853	295.861	116.673	55.9372	-55.6008	-0.24259	-0.961858	2.28946	122816				437	84.7711	0	263.059	109.762	46.3601	-19.7864	0.0169983
244	84.7901	19.9585	177.42	134.198	260.46	160.398	0.990337	2.51267	1.60531	75685.7				5444	116.497	111.199	102.415	133.222	58.3971	7.30477	0.0519919	-1.77521	-0.329828	13745.5				2240	130.163	107.853	295.823	116.64	68.8451	67.2156	-0.207595	2.08218	2.30018	35541.2				438	83.9524	0	262.967	109.913	178.694	156.196	0.0555018
245	79.9098	19.9585	177.12	134.483	241.222	236.083	1.00897	1.83653	1.62976	-85987				5445	115.172	111.199	102.407	133.058	63.1322	21.0503	0.0518457	-1.6445	-0.41364	38305.9				2241	132.707	107.853	295.749	116.873	104.176	102.757	-0.199586	2.51706	2.35179	63536				439	85.2281	0	262.517	110.009	327.739	314.186	0.0480106
246	78.2234	19.9585	177.209	134.974	159.192	150.096	-2.62327	2.04305	1.70338	-186255				5446	115.466	111.199	102.4	133.012	103.757	59.3562	0.0543791	-1.64798	-0.686212	-320.568				2242	128.213	107.853	295.542	116.843	174.833	166.293	-0.271325	2.74417	2.43032	78073.8				440	84.7585	0	261.895	110.127	403.705	400.656	0.00595457
247	72.1368	19.9585	176.879	134.955	140.195	-36.1588	-2.65463	-2.6772	1.77432	-1971.74				5447	114.578	111.199	102.381	132.713	88.463	59.0356	0.0395396	-1.46631	-0.626161	-21888.2				2243	121.933	107.853	295.211	117.098	246.171	244.367	-0.297654	2.32837	2.44951	-50746.6				441	84.4891	0	261.172	109.989	440.122	439.785	-0.0149812
248	77.6678	19.9585	176.791	134.764	79.6767	-38.1305	-2.66908	-2.43355	1.77982	70240.4				5448	116.387	111.199	102.43	132.719	45.986	37.1474	0.043611	0.224924	-0.405464	5881.94				2244	115.968	107.853	294.978	117.44	202.756	193.62	-0.241349	2.18152	2.48286	-76988				442	73.3674	0	260.465	109.799	425.034	424.921	-0.0721725
249	79.7181	19.9585	176.677	134.783	52.309	32.1098	-2.7095	2.59173	1.68186	-133107				5449	118.199	111.199	102.53	132.747	47.9972	43.0294	0.0482571	-0.0230197	-0.482017	-20332.2				2245	125.592	107.853	294.824	117.652	116.739	116.632	-0.192198	2.53674	2.49398	-37909.1				443	74.6871	0	259.804	109.62	462.731	462.424	-0.111239
250	85.2165	19.9585	176.643	134.855	139.674	-100.997	-2.72051	-2.30919	1.59494	142036				5450	115.515	111.199	102.59	132.715	93.1675	22.6972	0.0383569	0.914387	-0.410316	-14482.4				2246	126.751	107.853	294.658	117.661	78.7778	78.723	-0.274471	2.56767	2.53037	-25376				444	71.3955	0	259.012	109.283	388.134	388.126	-0.185138
251	91.7343	19.9585	176.364	134.438	153.712	41.0389	1.28944	0.287726	1.58826	93806.4				5451	116.9	111.199	102.72	132.993	148.837	8.21485	0.058598	1.11438	-0.401195	-4207.38				2247	121.509	107.853	294.603	117.795	53.4607	53.347	-0.318537	2.5069	2.57214	33391.1				445	64.3785	0	258.599	109.147	204.949	204.908	-0.222643
252	85.1686	19.9585	177.134	135.001	469.924	134.845	-2.64802	0.308521	1.58827	-70266.6				5452	118.318	111.199	102.809	133.161	54.7045	4.00747	0.0681184	0.8828	-0.614674	13233.6				2248	117.409	107.853	294.514	117.767	93.3613	86.7381	-0.271096	3.02037	2.64144	1118.03				446	64.6015	0	258.384	109.013	58.0082	38.1933	-0.236379
253	66.3282	19.9585	177.856	134.914	312.101	64.5788	-2.54901	0.217519	1.57989	68993.1				5453	120.932	111.199	102.835	133.134	23.5041	17.2411	0.0662601	-1.41009	-0.662801	29393.2				2249	116.196	107.853	294.294	117.832	103.424	87.8561	-0.265883	-3.08016	2.64722	-28015.3				447	65.2383	0	258.547	108.961	113.825	-93.1991	-0.229053
254	32.4135	19.9585	178.15	135.225	166.145	133.572	-2.51327	1.02742	1.66432	-18602.3				5454	121.45	111.199	102.822	133.083	138.049	46.6343	0.0633774	-1.91725	-0.691047	-591.896				2250	107.853	107.853	294.17	117.745	65.8548	59.8409	-0.32579	3.03846	2.60777	45044.7				448	67.6144	0	258.756	108.939	177.532	-170.149	-0.224191
255	24.7033	19.9585	178.142	135.388	186.092	114.97	-2.49147	2.54342	1.63858	75266				5455	118.291	111.199	102.679	132.701	96.6915	46.0424	0.040137	-1.82438	-0.74989	-34909.6				2251	113.77	113.77	294.076	117.855	105.803	104.886	-0.339685	2.44614	2.57795	-78412.1				449	71.7869	0	259.138	108.979	0	0	-0.206709
256	35.2336	19.9585	177.637	135.575	343.575	190.236	-2.5198	2.70904	1.72504	120236				5456	118.724	111.199	102.741	132.771	23.868	11.1328	0.0528765	0.330048	-0.755495	51513				2252	115.672	115.672	293.899	117.971	81.7583	26.4735	-0.399363	1.33835	2.5794	-26128.7				450	68.6505	0	259.616	109.109	0	0	-0.173277
257	52.0794	19.9585	177.103	135.868	392.66	310.472	-2.56296	2.44679	1.78793	-33751.6				5457	121.162	111.199	102.754	132.727	69.3252	62.6458	0.0528295	-1.27979	-0.837215	31870.8				2253	119.913	119.913	294.139	118.12	96.0631	0.344834	-0.258541	0.974852	2.54206	223212				451	66.1728	0	259.881	109.431	0	0	-0.16284
258	62.4345	19.9585	176.632	136.413	302.359	276.72	-2.65056	2.22687	1.81209	-201880				5458	118.334	111.199	102.807	132.55	104.876	94.5165	0.0496676	-1.26587	-0.817653	-16978.7				2254	128.668	121.905	294.079	118.236	227.476	223.557	-0.266363	2.30727	2.49315	131911				452	68.5984	0	259.778	109.745	0	0	-0.240451
259	64.5593	19.9585	176.488	136.667	78.4203	74.8406	-2.69433	2.10908	1.80577	-175240				5459	114.54	111.199	102.859	132.394	79.3578	77.5379	0.0437722	-1.01109	-0.796511	-45226.2				2255	129.022	121.905	293.629	118.682	355.628	355.469	-0.283512	2.4488	2.47871	-2867.8				453	66.4538	0	259.59	110.104	0	0	-0.323716
260	65.6396	19.9585	176.498	136.637	130.053	-100.399	-2.68924	-0.676054	1.7767	-70377.3				5460	112.668	111.199	102.947	132.326	34.7488	32.3117	0.0482302	-0.458809	-0.835564	-47829.6				2256	131.851	121.905	293.167	118.993	357.946	352.601	-0.231758	2.62518	2.45215	-89703.8				454	68.4075	0	259.281	110.14	0	0	-0.403173
261	46.7158	19.9585	176.826	136.395	243.84	-170.776	-2.59839	-0.543456	1.80324	133374				5461	122.756	111.199	102.963	132.342	20.0892	-15.5179	0.045948	1.67356	-0.779927	-9994.38				2257	132.208	121.905	292.592	119.271	300.697	262.897	-0.151538	2.9946	2.48778	-169499				455	67.8325	0	258.709	109.966	0	0	-0.490173
262	30.4786	19.9585	177.193	136.217	166.75	-37.4023	-2.48118	0.0968856	1.89391	123547				5462	113.287	111.199	102.941	132.392	51.6248	-25.5123	0.0378954	1.29897	-0.788725	5237.33				2258	128.078	121.905	292.175	119.14	171.865	93.3984	-0.235747	-2.82268	2.46423	-149783				456	68.2998	0	258.322	109.682	0	0	-0.474643
263	22.3394	19.9585	177.379	136.449	133.98	86.1447	-2.40932	0.962823	1.83525	27780.2				5463	118.749	111.199	103.009	132.508	98.148	-20.275	0.0424365	1.19296	-0.585914	6171.31				2259	127.154	121.905	292.048	119.091	56.6346	-56.385	-0.264866	-0.802897	2.43261	-103568				457	60.0023	0	257.755	109.317	0	0	-0.457128
264	35.0654	19.9585	177.448	136.583	114.925	113.925	-2.38929	1.67271	1.80476	198317				5464	116.981	111.199	103.061	132.697	42.9709	-14.1037	0.0510055	1.14218	-0.763032	64065.1				2260	121.905	121.905	292.306	119.004	171.555	-159.953	-0.22922	-0.330956	2.44075	-43452.8				458	63.7144	0	257.105	108.948	0	0	-0.448548
265	32.907	19.9585	177.34	136.83	323.623	312.242	-2.39416	2.05078	1.7848	107856				5465	118.497	111.199	103.069	132.638	71.8903	49.9614	0.04434	-1.5662	-0.763775	3957.76				2261	125.707	123.332	292.589	118.906	240.846	-203.406	-0.246296	-0.150167	2.42634	116696				459	61.0747	0	257.017	108.684	0	0	-0.356444
266	25.8145	19.9585	176.95	137.54	479.138	420.098	-2.46089	2.236	1.73432	-151882				5466	114.967	111.199	103.062	132.457	73.2233	53.9192	0.0445866	-1.55924	-0.816126	2989.23				2262	123.778	123.332	293.1	118.884	144.331	-86.7098	-0.165954	0.220276	2.43553	310880				460	61.8313	0	256.997	108.502	0	0	-0.284779
267	34.1264	19.9585	176.354	138.087	369.823	268.217	-2.55415	2.41492	1.65553	-172668				5467	117.143	111.199	103.072	132.394	65.1307	56.9084	0.053913	-1.51387	-1.00595	-6534.29				2263	125.282	123.332	293.058	119.011	224.18	224.17	-0.181843	2.45489	2.46404	189759				461	68.2753	0	257.226	108.472	0	0	-0.208798
268	44.2913	19.9585	176.029	138.359	141.767	95.5487	-2.60227	2.61876	1.78756	-182756				5468	114.915	111.199	103.075	132.24	55.7243	50.3741	0.0527414	-1.33637	-0.894577	-28136.3				2264	132.58	123.332	292.522	119.358	414.522	413.929	-0.271472	2.51362	2.46014	36407.5				462	70.6283	0	257.454	108.556	0	0	-0.134505
269	42.3826	19.9585	175.945	138.323	87.2564	-87.2074	-2.58375	-1.21573	1.89235	-72972.3				5469	112.91	111.199	103.115	132.214	22.331	22.2378	0.0487576	-0.746913	-0.838282	-5176.9				2265	131.745	123.332	291.94	119.822	450.381	450.337	-0.150653	2.42821	2.44216	-87246.8				463	70.338	0	257.479	108.716	0	0	-0.138056
270	29.5128	19.9585	176.13	138.086	166.783	-160.18	-2.47242	-0.907084	1.95218	-4771.85				5470	114.164	111.199	103.129	132.19	18.7382	17.0609	0.0442402	-0.373598	-0.799933	4714.05				2266	130.501	123.332	291.387	120.341	369.078	363.09	-0.163172	2.58762	2.40724	-144412				464	65.1292	0	257.31	108.932	0	0	-0.198131
271	27.2198	19.9585	176.287	137.885	185.392	-164.952	-2.42092	-0.676594	1.99098	9264.34				5471	118.067	111.199	103.173	132.191	32.2426	21.775	0.0418647	0.102129	-0.727233	-14892.6				2267	134.766	123.332	290.894	120.47	241.201	218.678	-0.170169	2.83642	2.40083	-224214
272	38.5888	19.9585	176.612	137.7	182.7	-155.687	-2.36931	-0.63528	1.95559	221270				5472	121.815	111.199	103.236	132.201	19.3193	6.88234	0.042816	0.235489	-0.971064	-38247.4				2268	125.071	123.332	290.62	120.582	6.06757	-5.53605	-0.174024	-1.1815	2.38178	-179934				frame_num	frame_score	min	xpos	ypos	velocity	velocity_along_path	theta
273	51.1893	19.9585	176.778	137.524	110.976	65.583	-2.32931	0.959228	1.89777	266994				5473	121.237	111.199	103.236	132.206	50.4746	-31.3651	0.0390036	1.25057	-0.990759	-813.667				2269	123.332	123.332	290.901	120.451	187.541	-185.47	-0.170643	-0.55528	2.43754	-34265.1				786	69.3992	24.4528	223.005	89.2031	0	0	0.04763
274	53.9499	19.9585	176.824	138.002	338.836	332.577	-2.33368	1.63769	1.83019	75278				5474	117.483	111.199	103.289	132.36	55.7782	-32.1788	0.0494234	1.25292	-0.932809	43475.9				2270	127.18	125.146	291.152	120.253	224.08	-219.735	-0.172084	-0.563642	2.3807	-9035.84				787	61.9167	24.4528	223.251	89.3278	0	0	0.0182091
275	48.6274	19.9585	176.702	138.65	409.729	407.855	-2.36132	1.91963	1.82396	-32017.3				5475	119.795	111.199	103.294	132.383	24.1034	11.2971	0.0504243	-1.89617	-0.813188	11666.8				2271	126.76	125.146	291.533	120.052	242.502	-228.771	-0.166719	-0.459073	2.34438	121766				788	53.2007	24.4528	223.29	89.6726	0	0	0.00761497
276	31.3604	19.9585	176.357	139.286	411.446	375.838	-2.45503	2.21858	1.79948	-109806				5476	118.66	111.199	103.264	132.284	50.3555	22.9639	0.0430165	-1.80203	-0.704765	18608.3				2272	130.325	125.146	291.876	119.894	111.206	-107.005	-0.171748	-0.543716	2.32214	216011				789	42.6959	24.4528	223.01	89.9549	0	0	0.0069265
277	25.7491	19.9585	175.875	139.744	318.443	266.032	-2.53082	2.45159	1.86968	-169381				5477	115.626	111.199	103.255	132.219	53.0105	41.5723	0.0462606	-1.38807	-0.718725	5677.3				2273	130.546	125.146	291.85	119.86	116.814	109.006	-0.197422	2.67149	2.30381	210041				790	38.981	0	222.81	90.1279	0	0	-0.0138543
278	23.7409	19.9585	175.539	139.962	123.677	96.6514	-2.58476	2.59026	1.9165	-168033				5478	113.349	111.199	103.296	132.11	50.2161	47.2496	0.053442	-1.03122	-0.685775	6036.98				2274	132.221	125.146	291.529	120.071	320.42	319.048	-0.171974	2.3462	2.25362	150335				791	37.3307	0	222.374	90.1648	0	0	-0.0183399
279	19.9585	19.9585	175.523	139.96	71.693	-71.3816	-2.52335	-1.28095	1.95388	-40785.1				5479	118.769	111.199	103.341	132.076	74.6168	53.2865	0.0548326	-1.45159	-0.676179	-3345.06				2275	131.726	125.146	291.102	120.623	470.106	469.383	-0.0991308	2.30446	2.24896	36298.1				792	28.3776	0	222.032	90.1403	0	0	-0.0269453
280	34.2234	34.2234	175.607	139.733	113.119	-112.167	-2.40591	-1.28335	1.98812	4619.73				5480	121.001	111.199	103.325	131.863	54.1858	49.9415	0.0418469	-1.19776	-0.799326	-29040.9				2276	136.803	125.146	290.48	121.235	505.689	505.681	-0.0773515	2.30876	2.30304	-134416				793	29.8559	0	221.722	90.0791	0	0	-0.0208468
281	48.8031	41.7731	175.63	139.599	114.944	-107.547	-2.33254	-0.771196	2.00968	-10069				5481	122.359	111.199	103.407	131.907	24.2507	20.9006	0.0434202	-0.175799	-0.70768	-997.068				2277	134.828	125.146	289.968	121.87	374.366	371.265	-0.0227802	2.44242	2.31361	-250538				794	35.6552	0	221.427	89.8596	0	0	-0.003764
282	58.3932	41.7731	175.882	139.466	128.072	-117.616	-2.27741	-0.726683	2.00803	51487.9				5482	118.878	111.199	103.405	131.849	20.8639	19.9035	0.0373226	-0.998034	-0.693436	-36100				2278	126.339	125.146	289.525	122.038	149.136	120.726	-0.0598352	3.03713	2.40964	-229612				795	45.2419	0	221.273	89.5885	0	0	0.0224699
283	61.7353	41.7731	175.949	139.315	94.9617	-66.1281	-2.25861	-0.376365	1.96475	227012				5483	120.621	111.199	103.445	131.849	112.085	-16.1964	0.0360253	0.983796	-0.73201	-24328.3				2279	127.76	123.7	289.474	121.922	116.617	-108.886	-0.0922751	-1.14635	2.3614	-116564				796	50.1694	0	221.248	89.3559	0	0	0.0378974
284	66.0986	41.7731	176.176	139.349	208.75	160.884	-2.27145	1.2479	1.93875	231310				5484	119.305	111.199	103.612	132.16	130.235	-40.5247	0.0598371	1.09182	-0.795399	33131.5				2280	133.654	121.902	289.685	121.684	227.3	-225.45	-0.0954287	-0.733829	2.28008	-38554.1				797	52.6171	0	221.398	89.2936	0	0	0.0505406
285	55.2594	38.1883	176.17	139.975	397.291	392.194	-2.33036	1.72622	1.88658	-5391.94				5485	115.773	111.199	103.645	132.234	24.4388	-7.39322	0.0681174	1.12807	-0.750057	44255.8				2281	125.146	119.906	290.037	121.414	276.628	-264.004	-0.0714097	-0.64479	2.19353	48054.9				798	47.9678	0	221.434	89.2619	0	0	0.0538744
286	47.0974	38.1883	175.971	140.658	390.849	386.802	-2.40479	2.04509	1.90106	-91538.7				5486	117.059	111.199	103.647	132.234	97.9184	36.8626	0.0692153	-1.8421	-0.657282	18152.4				2282	126.976	119.906	290.422	121.129	235.208	-215.949	-0.0417258	-0.613858	2.12025	135851				799	37.0774	0	221.61	89.4065	0	0	0.0365351
287	41.7731	38.1883	175.575	141.134	319.394	295.263	-2.4494	2.30449	1.91328	-170737				5487	118.747	111.199	103.557	131.92	172.809	55.015	0.0471344	-1.85254	-0.605741	-7420.21				2283	129.536	119.906	290.677	120.963	99.7925	-80.0983	-0.0523942	-0.435812	2.06671	250744				800	30.744	0	221.687	89.7123	0	0	0.0190089
288	43.0285	38.1883	175.258	141.448	139.616	124.526	-2.42107	2.45145	1.98222	-187605				5488	116.419	111.199	103.487	131.681	100.158	47.5948	0.0373201	-1.74736	-0.671754	6439.65				2284	134.198	119.906	290.723	120.989	175.535	170.646	-0.0613108	2.31112	2.07454	295928				801	30.2946	0	221.587	90.0037	0	0	-0.00791331
289	57.6019	38.1883	175.216	141.43	63.1022	-63.0788	-2.33373	-1.1408	2.02798	-47962.8				5489	119.689	111.199	103.499	131.591	59.6253	54.0344	0.0327304	-1.0744	-0.637893	-13475.7				2285	137.42	119.906	290.283	121.395	466.813	466.573	-0.0789477	2.17321	2.14115	96751.4				802	26.4702	0	221.332	90.1917	202.36	202.135	-0.0264393
290	75.8172	38.1883	175.346	141.257	112.221	-111.042	-2.23056	-1.21606	2.07063	-2483.33				5490	118.007	111.199	103.581	131.506	46.9092	40.5588	0.0297693	-0.223021	-0.749418	-25382.5				2286	136.048	119.906	289.842	122.271	567.346	563.325	0.0776878	2.07753	2.19666	-87352.6				803	31.7196	0	220.998	90.3308	210.861	210.084	-0.0507487
291	82.2744	38.1883	175.346	141.079	114.126	-113.525	-2.17694	-1.14555	2.09869	17321.2				5491	112.211	111.199	103.651	131.556	66.7815	15.1763	0.0400037	0.588509	-0.753032	4012.9				2287	137.633	119.906	289.365	123.048	476.448	475.972	0.0692986	2.2005	2.24521	-198376				804	36.6318	0	220.649	90.3597	194.466	189.881	-0.0581115
292	83.5599	38.1883	175.503	140.911	96.6685	-96.2038	-2.15358	-1.16313	2.07656	149857				5492	111.199	111.199	103.766	131.629	44.8088	19.1892	0.0488737	0.467765	-0.660481	-10351.3				2288	136.233	119.906	288.906	123.555	282.404	277.596	0.118976	2.44163	2.25684	-282081				805	25.2269	0	220.35	90.3052	161.177	152.482	-0.0634331
293	81.8917	37.301	175.474	140.783	53.9322	53.6533	-2.17722	1.91746	2.0192	187677				5493	113.671	113.502	103.785	131.624	22.3186	8.8379	0.0474848	0.454727	-0.708926	-14153.1				2289	133.095	116.826	288.645	123.655	74.8043	-4.48474	0.110474	-2.43476	2.21764	-193481				806	24.4528	0	220.135	90.2036	161.498	131.019	-0.050571
294	72.9877	23.5677	175.442	141.08	245.489	241.33	-2.21824	1.77316	1.95748	236218				5494	119.345	113.502	103.833	131.662	61.819	-5.31518	0.0483183	1.01287	-0.644017	-5623.11				2290	127.359	115.221	288.717	123.393	202.768	-197.965	0.121858	-1.21312	2.14656	-105583				807	30.137	0	219.935	89.9624	191.174	124.605	-0.0380045
295	68.4133	21.0117	175.309	141.585	478.234	477.548	-2.29757	1.98067	1.92709	30954.4				5495	115.308	113.502	103.894	131.799	52.9983	-10.9383	0.0529947	1.08858	-0.6901	11837.9				2291	128.474	115.221	288.882	123.022	303.875	-303.549	0.0791148	-1.10224	2.08569	-10675.4				808	48.81	0	219.77	89.6817	154.532	80.8599	-0.0103571
296	66.8674	21.0117	174.807	142.542	519.967	508.503	-2.34237	2.11498	1.9046	-263196				5496	120.135	113.502	103.915	131.819	30.9824	0.89958	0.0518019	1.02124	-0.520521	5277.4				2292	125.854	115.221	289.174	122.489	323.222	-314.224	0.0239946	-0.877551	2.02754	135389				809	59.9468	0	219.717	89.4955	77.1819	17.7764	0.0163783
297	57.906	21.0117	174.412	143.068	260.661	245.307	-2.3605	2.2118	1.86686	-222052				5497	118.748	113.502	103.948	131.887	17.9701	6.17698	0.0592717	-1.82255	-0.602646	14363.6				2293	130.897	115.221	289.57	122.193	188.393	-178.835	0.126872	-0.823399	1.99828	261600				810	70.7742	0	219.727	89.4279	58.0087	-54.9364	0.0329508
298	73.3444	21.0117	174.287	143.238	42.5044	23.2552	-2.28747	2.95483	1.96296	-187739				5498	117.127	113.487	103.9	131.761	71.3655	20.5405	0.0521316	-1.79431	-0.515464	10481.6				2294	134.127	115.221	289.601	122.028	87.1644	82.7652	0.0533528	1.64051	1.95957	323039				811	71.5111	0	219.905	89.5413	172.766	-85.483	0.0336571
299	82.2545	21.0117	174.273	143.094	170.375	-164.483	-2.21989	-1.43323	1.97212	-78815.5				5499	116.571	113.487	103.895	131.655	96.0518	31.0222	0.048691	-1.71055	-0.468625	17100.4				2295	131.251	115.221	289.55	122.483	405.992	405.804	0.126208	1.91925	1.94966	147030				812	65.0074	0	220.132	89.8378	225.48	-55.8646	0.00972965
300	83.004	21.0117	174.365	142.676	243.317	-243.299	-2.17242	-1.12201	2.0317	82858.3				5500	117.522	113.487	103.856	131.444	60.0881	48.1226	0.0378832	-1.40968	-0.767625	-22574.4				2296	136.844	115.221	289.139	123.3	552.872	552.834	0.174979	1.98035	1.99205	-18391				813	48.8983	0	220.356	90.1427	202.817	45.1701	-0.0265087
301	80.6278	21.0117	174.625	142.363	162.685	-160.441	-2.13788	-0.899146	2.07614	79413.4				5501	120.635	113.487	103.927	131.457	57.3531	25.5482	0.0403766	0.219149	-0.889966	573.86				2297	137.982	115.221	288.816	124.173	539.383	534.443	0.188688	1.91198	2.04743	-119573				814	34.8389	0	220.264	90.5009	180.701	131.518	-0.0580612
302	80.2341	21.0117	174.702	142.251	81.0377	-81.0272	-2.15266	-0.996531	2.12893	86855.3				5502	123.061	113.487	104.042	131.485	65.722	26.1221	0.0449401	0.312094	-0.849952	2265.44				2298	137.922	115.221	288.537	124.995	415.86	414.87	0.274322	2.01966	2.08868	-233628				815	32.2265	0	220.133	90.7023	148.303	113.607	-0.0770967
303	75.9338	21.0117	174.772	142.137	21.3856	5.82816	-2.16767	-2.91839	2.07002	312848				5503	113.65	113.487	104.136	131.524	31.5431	28.3875	0.0499547	-0.0825281	-0.533651	-2144.09				2299	137.788	115.221	288.214	125.422	201.619	181.242	0.27954	2.54664	2.09318	-242025				816	32.6192	0	220.023	90.9328	120.082	102.726	-0.0924596
304	72.6159	21.0117	174.633	142.235	324.925	318.676	-2.20781	2.24792	2.05148	328567				5504	117.429	113.487	104.147	131.476	26.2562	26.2434	0.0421197	-0.503525	-0.47229	5410.96				2300	137.393	115.221	287.981	125.371	137.507	-60.7824	0.220138	-2.1727	2.08183	-160019				817	38.0558	0	219.85	90.9858	101.961	93.7563	-0.091008
305	75.8935	21.0117	174.093	142.981	648.598	647.243	-2.25799	2.11939	2.05474	-73707.9				5505	115.585	113.487	104.212	131.482	32.7724	31.6544	0.0412768	-0.137855	-0.399808	-9296.67				2301	136.955	115.221	287.955	125.044	241.044	-220.801	0.208806	-1.50775	2.04659	-35619.2				818	50.7141	0	219.696	90.8389	173.554	133.535	-0.0759166
306	77.494	21.0117	173.505	144.08	573.536	573.535	-2.27964	2.06061	2.06299	-298639				5506	115.224	113.487	104.255	131.461	22.3578	22.3577	0.0447747	-0.354054	-0.356382	-8740.82				2302	137.295	115.221	288.031	124.569	261.349	-256.421	0.138782	-1.27604	2.06007	98220.8				819	69.3637	0	219.388	90.6389	188.932	135.027	-0.0469722
307	80.933	21.0117	173.194	144.668	279.409	274.896	-2.25526	1.89037	2.07034	-122926				5507	114.283	113.487	104.282	131.456	15.5604	13.6169	0.0415819	0.261038	-0.244119	-3253.49				2303	135.051	115.221	288.208	124.211	162.563	-158.2	0.195193	-0.859937	2.04945	230311				820	82.5644	0	219.244	90.4007	198.909	114.095	-0.0126028
308	78.5014	21.0117	173.213	144.964	178.136	151.97	-2.21569	1.5254	2.07427	-127170				5508	118.303	113.487	104.305	131.475	34.4354	10.3634	0.0442272	-1.60089	-0.33578	2912.86				2304	137.27	115.221	288.385	124.159	100.872	72.1116	0.235711	1.2097	1.98404	307584				821	100.511	0	219.007	90.0958	191.996	103.455	0.0212133
309	75.4642	21.0117	173.22	145.261	87.2004	24.7999	-2.23459	0.787191	2.06961	-187844				5509	118.833	113.487	104.279	131.341	37.4505	13.2763	0.0372261	-1.54623	-0.337817	-3288.74				2305	133.212	115.221	288.327	124.525	383.451	379.696	0.243484	1.81884	1.9589	195805				822	111.12	0	218.887	89.8695	100.251	47.874	0.0480015
310	73.3739	20.0481	173.418	145.17	175.61	-163.044	-2.19286	-0.657764	2.10322	-69758				5510	118.406	113.487	104.308	131.35	15.961	9.98752	0.0476097	-1.30335	-0.408639	2670.5				2306	131.038	115.221	288.071	125.398	578.218	575.501	0.24262	1.82648	1.92346	-35825				823	118.442	0	218.828	89.814	0	0	0.0565964
311	70.514	20.0481	173.684	144.903	234.682	-232.802	-2.18618	-0.861651	2.15327	41045.3				5511	117.035	113.487	104.293	131.29	18.6676	12.658	0.0441565	-1.29575	-0.470089	5848.96				2307	131.734	115.221	287.839	126.39	544.331	539.676	0.285093	1.84705	1.97792	-186557				824	115.812	0	218.753	89.7634	0	0	0.0562874
312	76.8569	20.0481	173.927	144.576	194.891	-191.756	-2.13652	-0.769875	2.19214	242325				5512	120.359	113.487	104.325	131.29	18.5126	18.507	0.0428488	-0.497161	-0.521875	-10169.1				2308	135.899	115.221	287.576	127.143	354.513	353.119	0.283896	1.94454	2.03324	-286423				825	111.588	0	218.472	89.8585	0	0	0.0448845
313	75.5588	20.0481	174.15	144.451	60.6265	50.5683	-2.11292	2.77925	2.19494	227291				5513	116.58	113.487	104.347	131.261	13.0666	8.33792	0.042221	0.335886	-0.542872	-1101.13				2309	139.99	115.221	287.408	127.49	74.9068	66.6964	0.330621	2.51796	2.04537	-238147				826	111.679	0	218.212	90.143	0	0	0.0194658
314	76.5013	20.0481	173.738	144.648	282.237	277.859	-2.09432	2.3534	2.17703	-79675.8				5514	118.693	113.487	104.366	131.304	35.9491	7.23678	0.0446736	0.89648	-0.471624	11734.3				2310	145.364	115.221	287.374	127.289	180.546	-171.45	0.28042	-1.42679	2.03357	-80543.3				827	101.631	0	217.992	90.466	0	0	-0.0161733
315	76.6454	20.0481	173.487	145.118	200.047	198.183	-2.01459	2.29461	2.15798	-167631				5515	115.816	113.487	104.422	131.354	29.0203	18.9711	0.0482431	0.482867	-0.375439	-8540.82				2311	142.233	115.221	287.494	126.895	261.546	-251.994	0.297805	-1.36109	2.0516	11383.4				828	88.3988	0	217.926	90.7332	0	0	-0.0472949
316	76.2367	20.0481	173.297	145.148	50.8267	30.5525	-1.98298	3.06901	2.1431	70641.2				5516	117.519	113.487	104.452	131.349	31.0811	10.4303	0.0474491	-1.39205	-0.163479	3900.74				2312	140.203	115.221	287.555	126.437	253.148	-240.61	0.335227	-1.40153	2.05611	80622.1				829	74.2892	0	217.829	90.8889	0	0	-0.0633919
317	70.8112	20.0481	173.318	145.13	105.483	101.194	-1.99979	2.44542	2.15927	141077				5517	119.545	112.386	104.44	131.252	24.3078	14.331	0.0347409	-1.11502	-0.174741	9501.27				2313	137.623	115.221	287.636	126.063	164.427	-159.988	0.268552	-1.30461	2.06988	216728				830	65.5331	0	217.818	90.9479	0	0	-0.0659629
318	80.4032	20.0481	173.027	145.373	245.281	242.271	-2.03392	1.98613	2.14296	-710.907				5518	113.502	112.386	104.488	131.277	39.3567	23.8323	0.0335502	0.741496	-0.178848	-14868.8				2314	134.558	115.221	287.699	125.908	62.8059	56.7398	0.288145	1.6444	2.08753	317272				831	74.2709	0	217.699	90.8995	0	0	-0.0548157
319	75.3744	20.0481	172.988	145.878	251.544	241.56	-2.13602	1.85509	2.13777	116658				5519	117.646	112.386	104.537	131.341	32.8423	8.9635	0.0421459	-1.53656	-0.242199	8400.09				2315	133.86	115.221	287.621	126.272	381.079	374.012	0.288812	1.89815	2.09103	254533				832	83.6249	0	217.63	90.7172	0	0	-0.0368089
320	76.193	20.0481	172.792	146.178	358.243	358.218	-2.11785	2.13624	2.14792	-270754				5520	120.273	112.386	104.491	131.167	57.6126	17.3636	0.0294243	-1.53071	-0.266059	3809.93				2316	134.771	115.221	287.291	127.111	629.354	628.545	0.281713	1.98349	2.0342	46108.2				833	98.3091	0	217.521	90.5108	0	0	-0.00928174
321	72.8151	20.0481	172.348	146.887	88.3835	87.4637	-1.16814	2.31853	2.17413	-311621				5521	116.722	112.386	104.545	131.149	21.2827	21.1735	0.0359606	-0.359919	-0.258586	14874				2317	135.429	115.221	286.78	128.193	675.338	674.653	0.246454	2.07028	2.02526	-157153				834	109.67	0	217.394	90.3876	0	0	0.000706081
322	77.9288	20.0481	172.592	146.394	238.132	-224.157	-2.16145	-1.26162	2.22425	5564.79				5522	119.469	112.386	104.558	131.142	64.082	36.0476	0.039368	0.752484	-0.220879	5395.69				2318	132.136	115.221	286.213	129.087	519.414	517.501	0.161705	2.09275	2.0069	-238102				835	115.832	0	217.195	90.3494	0	0	0.00546092
323	73.3583	20.0481	172.59	146.131	226.467	-218.593	-2.07527	-1.19416	2.21191	30160				5523	118.052	112.386	104.701	131.295	69.2771	41.4433	0.0524372	0.70423	-0.225282	-23615.1				2319	133.829	115.221	285.916	129.694	290.736	279.399	0.103572	1.72801	2.00819	-281756				836	120.491	0	216.937	90.3597	0	0	0.00165898
324	66.7356	20.0481	172.869	145.692	191.995	-188.433	-1.89886	-1.11117	2.22336	189613				5524	119.016	112.386	104.734	131.292	17.9824	17.8282	0.0500227	-0.22825	-0.359331	7291.91				2320	129.674	115.221	286.061	130.044	72.1612	-2.35728	0.332202	0.451934	2.0554	-197003				837	126.437	0	216.707	90.3879	0	0	-0.016788
325	54.3196	20.0481	172.873	145.557	37.8771	1.18059	-1.83008	-2.45783	2.28574	277152				5525	122.169	112.386	104.759	131.282	26.8123	25.1201	0.0475839	-0.612028	-0.254844	11397.3				2321	127.244	115.221	286.133	129.799	201.44	-199.361	0.30867	-0.923317	2.07447	-42851.5				838	124.797	0	216.364	90.4663	0	0	-0.0239208
326	58.7709	20.0481	172.771	145.612	278.365	278.332	-1.82293	2.31638	2.30099	290549				5526	117.737	112.386	104.807	131.24	38.7804	36.5174	0.0435322	0.0936021	-0.249706	-8644.32				2322	128.388	115.221	286.466	129.508	256.015	-242.212	0.445473	-1.35185	2.11961	47997.4
327	63.2401	20.0481	172.244	146.239	569.132	568.881	-1.85662	2.26205	2.29177	40454.3				5527	120.791	112.386	104.888	131.294	28.8702	27.8731	0.0439069	0.107058	-0.156527	-16628.6				2323	129.072	115.221	286.318	128.966	304.314	-194.215	0.250353	-1.8805	2.13972	82962.3				frame_num	frame_score	min	xpos	ypos	velocity	velocity_along_path	theta
328	64.9359	20.0481	171.562	147.074	609.901	609.335	-2.03978	2.24103	2.28413	-233394				5528	120.025	112.386	104.903	131.251	11.6986	11.2445	0.0397966	0.0627956	-0.216736	-7512.99				2324	128.138	115.221	286.157	128.542	134.889	-111.252	0.0703809	-1.56358	2.17901	215539				3003	32.0846	23.7178	36.5854	58.8803	0	0	0.0282448
329	69.3322	20.0481	170.981	147.832	380.596	375.941	-1.96324	2.13444	2.291	-309257				5529	119.976	112.386	104.927	131.296	4.15966	3.73153	0.0453554	-0.560816	-0.103125	8167.18				2325	127.497	115.221	286.321	128.517	125.715	104.286	0.196748	1.60512	2.19763	271720				3004	33.6583	23.7178	36.8203	58.807	0	0	0.0224498
330	73.2096	20.0481	170.884	148.146	79.6851	66.6841	-2.1242	1.70776	2.28706	-102631				5530	118.57	112.386	104.914	131.243	20.5061	11.8987	0.0425104	-1.08657	-0.134811	21057.7				2326	130.444	115.221	286.142	128.961	381.386	376.006	0.192	1.99507	2.16324	210824				3005	38.9993	23.7178	36.5847	58.8459	0	0	0.0283863
331	73.0297	20.0481	170.945	148.095	39.9986	-35.9465	-2.12996	-1.2768	2.3188	-153020				5531	118.241	112.386	104.958	131.236	33.6219	32.9564	0.0434363	0.0635484	-0.135748	10051				2327	131.668	115.221	285.798	129.675	590.984	586.829	0.0913273	2.05102	2.16967	55184.3				3006	35.3011	23.7178	36.8412	58.956	0	0	0.016619
332	68.6916	20.0481	170.923	148.019	200.428	-188.966	-1.90962	-1.16388	2.31754	-131219				5532	120.249	112.386	105.026	131.25	44.3043	43.0075	0.051523	0.0909394	-0.151614	-7537.94				2328	123.7	115.221	285.232	130.708	644.755	642.014	0.0939575	2.0622	2.15444	-226396				3007	30.7789	23.7178	36.8066	58.9599	0	0	0.0222716
333	51.8403	20.0481	171.209	147.482	321.262	-320.186	-1.7476	-0.947457	2.27603	171886				5533	117.286	112.386	105.105	131.249	37.3075	35.4695	0.0567771	0.287009	-0.0281885	-16318.1				2329	121.902	115.221	284.784	131.57	416.831	415.618	0.128879	2.05088	2.12719	-350603				3008	28.3222	23.7178	36.9449	59.1723	0	0	0.0175474
334	38.1883	20.0481	171.548	147.149	150.011	-148.299	-1.67168	-0.732108	2.25827	315619				5534	125.654	112.386	105.146	131.286	20.4235	19.1514	0.0587607	0.291736	-0.0630692	9187.65				2330	119.906	115.221	284.59	131.94	68.4258	65.0148	0.107701	2.44647	2.1294	-259823				3009	30.8581	23.7178	37.1495	59.1658	0	0	0.0358304
335	38.2562	20.0481	171.581	147.147	167.489	167.32	-1.56413	2.32029	2.27533	277446				5535	117.163	105.834	105.171	131.269	39.2546	28.3391	0.0576513	-0.909204	-0.144995	3387.4				2331	123.015	115.221	284.609	131.716	194.868	-194.808	0.0357308	-0.958567	2.15828	-110296				3010	34.2281	23.7178	37.1129	59.1563	0	0	0.036831
336	46.2007	20.0481	171.167	147.558	447.582	444.766	-1.61701	2.37371	2.26148	147594				5536	118.077	93.9733	105.226	131.182	38.9752	31.7265	0.0455248	-0.561022	0.0587402	-2420.78				2332	126.412	115.221	284.964	131.409	305.708	-305.105	0.122313	-1.03999	2.16444	10962.8				3011	31.3099	23.7178	37.1361	59.0939	0	0	0.0314535
337	49.8241	20.0481	170.508	148.184	592.721	592.36	-1.79533	2.35525	2.32038	-74503.1				5537	116.843	82.6487	105.281	131.199	31.1162	29.3057	0.0498146	0.390876	0.0480645	1348.33				2333	126.704	115.221	285.125	130.837	306.755	-294.142	0.113316	-1.24108	2.18828	157111				3012	32.7789	23.7178	36.713	59.0681	0	0	0.029399
338	64.1465	20.0481	169.772	148.956	522.993	517.857	1.06628	2.18349	2.32375	-362428				5538	122.173	76.3398	105.322	131.222	30.6929	30.654	0.0538468	0.0441234	0.0944631	-21215.9				2334	125.342	115.221	285.295	130.441	140.077	-137.031	0.217302	-1.16298	2.18754	291294				3013	33.183	23.7178	36.8364	59.0049	0	0	0.027455
339	66.1106	20.0481	169.505	149.61	191.518	155.429	0.909873	1.71642	2.3404	-204312				5539	114.87	76.3398	105.383	131.204	42.2954	9.43813	0.0502984	-1.38735	-0.0415934	-17367.5				2335	124.039	115.221	285.31	130.409	158.019	154.263	0.19027	2.42966	2.21119	328630				3014	31.2691	23.7178	37.2258	59.2057	0	0	0.0351706
340	61.2624	20.0481	169.679	149.588	51.4199	-48.8828	-1.99411	-1.12537	2.33166	-14510.7				5540	117.795	76.3398	105.348	131.083	43.8069	-7.92942	0.0390947	-1.72457	0.0282418	27942.1				2336	128.525	115.221	284.896	130.786	484.732	482.893	0.0246689	2.19687	2.28402	164529				3015	35.1295	23.7178	37.3164	59.131	0	0	0.0270236
341	48.0629	20.0481	169.579	149.455	78.4603	-63.3935	-1.74831	-1.50425	2.26745	-197529				5541	123.647	76.3398	105.361	131.06	20.6089	20.0127	0.039691	-0.225839	0.0152829	17245.8				2337	122.681	115.221	284.363	131.718	656.378	647.422	0.00583209	2.16619	2.33157	-91191				3016	31.658	23.7178	37.3724	59.0937	0	0	0.0235013
342	37.301	20.0481	169.697	149.327	262.98	-260.922	-1.55114	-0.760452	2.25595	-65859.6				5542	119.905	76.3398	105.414	131.068	38.8112	37.2585	0.0435989	0.336634	0.0528103	-10930.2				2338	116.826	115.221	283.669	132.597	578.181	556.231	-0.0404156	2.10939	2.38582	-200670				3017	29.8501	23.7178	37.3275	59.0899	0	0	0.0194916
343	23.5677	20.0481	170.214	148.851	329.206	-326.782	-1.406	-0.774678	2.24548	245643				5543	118.733	76.3398	105.483	131.102	27.5971	26.3283	0.0470829	-0.405044	-0.10063	9142.56				2339	115.221	115.221	283.375	133.372	361.033	355.561	0.0275953	2.10384	2.27817	-325354				3018	35.6242	23.7178	37.4913	59.1739	0	0	0.0217951
344	21.0117	20.0481	170.481	148.559	83.6933	-81.1392	-1.37241	-0.646917	2.24699	425252				5544	116.664	76.3398	105.499	131.032	36.0023	35.4709	0.0404564	0.242072	0.0700467	9644.07				2340	116.117	116.117	283.057	133.633	62.3832	30.2072	-0.0556083	-3.00147	2.21639	-239432				3019	36.0092	23.7178	37.554	59.0863	23.9563	-18.9653	0.0210419
345	26.2805	20.0481	170.437	148.683	346.965	344.113	-1.38923	2.38309	2.25478	249267				5545	116.214	76.3398	105.599	131.131	53.7879	45.1149	0.049176	0.584342	0.00854141	-11316.8				2341	120.171	119.873	283.169	133.343	209.225	-209.225	-0.0849971	-0.923822	2.21796	-64651.4				3020	36.5034	23.5863	37.4474	59.1072	23.8255	-9.60911	0.0240009
346	29.8295	20.0481	169.641	149.355	598.441	593.38	-1.46443	2.41371	2.28356	-255226				5546	117.572	76.3398	105.649	131.131	36.303	33.7982	0.0484638	0.40032	0.0266703	1970.11				2342	123.444	119.873	283.478	133.077	276.575	-273.876	-0.0578394	-1.03958	2.24182	13727				3021	35.5084	23.5863	37.4964	59.1409	27.4427	-20.9549	0.0251006
347	48.0435	20.0481	168.948	150.01	343.878	338.154	1.30933	2.4707	2.28797	-264626				5547	113.487	76.3398	105.711	131.178	35.8723	35.7683	0.0552665	0.150678	0.0745152	763.531				2343	127.867	119.873	283.636	132.548	280.063	-260.149	-0.0630887	-1.26615	2.25482	153613				3022	33.8941	23.5863	37.3636	59.1439	39.7707	-26.5049	0.0269869
348	53.8258	20.0481	168.743	150.068	89.8922	73.5273	1.26719	1.69443	2.30738	-675.049				5548	116.369	76.3398	105.767	131.149	37.5767	36.5318	0.0548857	0.282115	0.0457399	-8702.02				2344	124.78	119.873	283.758	132.186	109.873	-106.536	0.0279482	-1.09066	2.29805	289201				3023	29.1976	23.5863	37.4525	59.0159	58.4329	55.8466	0.0159271
349	48.8086	20.0481	168.911	150.307	125.864	72.8523	-2.02366	1.34676	2.30028	-73977.3				5549	117.067	76.3398	105.831	131.213	29.6247	27.8298	0.0619754	0.435864	0.0859727	-22900.8				2345	122.797	119.873	283.805	132.224	187.072	182.665	0.0766707	2.10606	2.32355	335047				3024	27.1089	23.5863	37.5584	59.1441	60.9227	-3.07009	0.0110021
350	33.4079	20.0481	168.837	150.477	71.3861	-1.12507	-1.67036	0.698696	2.28525	-128426				5550	117.313	76.3398	105.856	131.19	20.2196	4.92896	0.0532383	-1.25884	0.0657051	21030.7				2346	120.15	119.873	283.44	132.723	526.26	517.712	-0.0201819	2.22823	2.40872	39897.8				3025	31.5851	23.5863	37.416	59.2156	21.1928	-11.8022	0.0200687
351	22.8332	20.0481	169.093	150.46	155.368	-129.551	-1.33179	-0.237748	2.31907	59642.4				5551	119.565	76.3398	105.852	131.149	30.782	25.9597	0.0453802	0.649929	0.0826001	8167.51				2347	121.979	119.873	282.733	133.612	582.096	557.61	-0.0674007	2.13726	2.42834	-198833				3026	29.0657	23.5863	37.5111	59.1966	19.7672	15.8755	0.0255868
352	29.6901	20.0481	169.34	150.355	71.8303	-69.9089	-1.15942	-1.04094	2.33247	107068				5552	122.724	76.3398	105.938	131.252	38.2862	34.1272	0.0561383	0.56314	0.0927014	-6206.77				2348	119.873	119.873	282.398	134.36	386.521	358.777	-0.0440006	2.06213	2.44332	-178237				3027	32.7148	23.5863	37.4635	59.2612	30.6944	28.3651	0.0165783
353	35.6978	20.0481	169.214	150.254	107.318	37.1595	-1.1451	-2.74192	2.32404	-11614.8				5553	116.867	76.3398	105.959	131.217	28.5611	27.9204	0.0550227	0.312741	0.100531	-4635.22				2349	124.295	124.295	282.125	134.748	187.459	180.54	-0.0440477	2.08925	2.36179	-200040				3028	24.9369	23.5863	37.593	59.2579	48.8117	41.9239	0.013821
354	30.6882	20.0481	169.01	150.215	136.331	25.5447	-1.14856	-2.57864	2.32224	60593.1				5554	117.733	76.3398	106.029	131.282	23.9551	23.2852	0.0598749	0.283705	0.0466594	-411.892				2350	132.93	125.22	282.089	134.903	19.7881	-19.4995	-0.0573227	-0.616619	2.35397	-175320				3029	25.9542	23.5863	37.6191	59.2134	17.873	-5.37105	0.00846518
355	25.0065	20.0481	168.83	150.011	129.134	86.1378	-1.28359	-3.09798	2.34464	167344				5555	115.309	76.3398	106.036	131.24	26.7129	22.8733	0.0516671	0.580627	0.0378256	-5067.58				2351	130.66	125.22	282.179	134.71	205.347	-194.819	-0.0571152	-1.11651	2.34668	-28794.5				3030	31.6765	23.5863	37.5631	59.3094	15.0326	8.46281	0.00879734
356	27.0121	20.0481	168.58	150.197	266.277	253.482	-1.35904	1.98947	2.30073	140226				5556	118.061	76.3398	106.103	131.33	24.883	17.8057	0.0584558	0.851138	0.0777912	-8931.37				2352	130.789	125.22	282.389	134.288	273.761	-223.614	-0.0515205	-1.41901	2.3375	144466				3031	29.8615	23.5863	37.639	59.2593	56.6152	52.9745	0.0119119
357	28.2617	20.0481	168.469	150.822	404.773	393.708	-1.88595	1.99802	2.23238	-11612.7				5557	121.852	76.3398	106.091	131.302	12.3787	8.87435	0.0566081	-0.494961	0.276479	-9301.6				2353	128.882	125.22	282.317	133.808	220.321	-79.1477	-0.0632202	-1.94756	2.39738	167758				3032	27.5144	23.5863	37.7512	59.2947	11.9871	-7.66367	0.000681126
358	24.6088	20.0481	168.021	151.425	382.51	382.095	-1.4206	2.17872	2.22531	-140634				5558	121.718	76.3398	106.139	131.311	42.1439	-0.427255	0.0567195	-1.26618	0.314752	42067.8				2354	127.086	125.22	282.119	133.605	91.0746	88.6106	-0.0517593	2.63138	2.39824	229869				3033	29.8168	23.5863	37.6058	59.2816	66.6459	57.9544	0.00518
359	20.0481	20.0481	167.741	151.869	242.634	241.461	-1.64558	2.19914	2.2975	-172352				5559	119.94	76.3398	106.133	131.168	41.7841	41.6406	0.0406851	0.261895	0.344799	1594.34				2355	129.31	125.22	282.052	133.956	362.939	318.479	-0.0455852	2.06794	2.56811	106228				3034	26.0277	23.5863	37.966	59.2381	132.472	131.629	-0.000434115
360	30.1294	24.8183	167.546	152.079	69.4408	69.1093	-1.73508	2.42451	2.32677	-170343				5560	121.615	76.3398	106.274	131.347	49.9474	43.2349	0.0593841	0.990853	0.466424	-65735.1				2356	128.34	125.22	281.542	134.668	495.846	424.707	-0.123183	2.14131	2.6836	-77303.8				3035	27.0979	23.5863	38.0362	59.3805	44.627	43.0071	-0.00961252
361	36.902	24.8183	167.566	152.021	103.967	-101.233	-1.83394	-0.99149	2.37994	-74504.4				5561	117.854	76.3398	106.224	131.307	25.8395	-22.5001	0.0493546	-2.21824	0.409311	32404.1				2357	125.22	125.22	281.159	135.347	392.536	347.404	-0.0359443	2.20047	2.68472	-166875				3036	23.7178	23.5863	38.0801	59.3336	68.5462	62.1572	-0.0128453
362	45.2478	24.8183	167.736	151.789	178.401	-175.738	-1.82725	-0.910437	2.40418	-142812				5562	115.017	76.3398	106.222	131.278	10.5943	9.90396	0.0452295	0.778304	0.41532	7924.33				2358	132.157	132.026	280.772	135.726	197.309	180.529	-0.100918	2.23815	2.65355	-197175				3037	31.5445	23.5863	38.262	59.3454	60.5341	44.4822	0.0131457
363	44.552	24.8183	167.931	151.551	327.701	-318.55	-1.86021	-0.992148	2.38633	217674				5563	116.213	76.3398	106.249	131.332	18.0452	17.8283	0.047193	0.510071	0.354864	5814.51				2359	139.766	132.026	280.752	135.864	17.479	-16.6467	-0.0584199	-0.906728	2.5447	-163592				3038	28.9176	23.5863	38.1798	59.509	51.8138	47.4176	0.00999217
364	42.9203	24.8183	168.333	150.874	129.622	-100.876	-1.02723	-1.511	2.30954	491831				5564	114.015	76.3398	106.274	131.308	23.6464	23.6428	0.0414562	0.284751	0.302252	504.543				2360	139.754	132.026	280.807	135.68	183.152	-180.239	-0.104087	-0.806675	2.51352	-56248.5				3039	32.7741	23.5863	38.3981	59.4518	55.2641	6.30085	0.00633675
365	38.0718	24.8183	167.957	151.12	390.959	390.955	-1.13555	2.29456	2.29021	175499				5565	115.941	76.3398	106.325	131.354	26.5665	24.1473	0.0450566	0.696677	0.266616	-13569.4				2361	140.775	132.026	281.175	135.423	255.119	-236.487	-0.0340455	-1.02933	2.49681	104535				3040	33.2475	23.5863	38.2639	59.3451	32.7859	-11.9392	0.00192848
366	34.9793	24.8183	167.47	151.851	567.79	566.454	-1.82257	2.34367	2.27506	-93688.5				5566	112.386	76.3398	106.342	131.364	10.6118	10.578	0.0422888	0.369389	0.289539	-7497.6				2362	140.77	132.026	281.246	134.951	225.551	-131.952	-0.0678883	-1.54643	2.54105	176855				3041	30.8024	23.5863	38.3875	59.343	50.231	47.3922	-0.0151001
367	32.1658	24.8183	166.635	152.475	484.526	472.765	-1.57553	2.51111	2.29033	-140561				5567	116.805	76.3398	106.358	131.367	25.2409	3.08036	0.0418905	-1.08953	0.358925	15721.6				2363	136.462	132.026	281.193	134.671	100.424	44.9023	-0.0769011	-2.53626	2.63968	165079				3042	28.3832	23.5863	38.4299	59.3229	62.2897	58.7746	-0.00187412
368	24.8183	24.8183	166.165	152.803	333.328	332.205	-1.25789	2.4234	2.3413	-191039				5568	114.693	76.3398	106.381	131.29	28.7683	18.8019	0.038602	-0.554972	0.30354	-4863.12				2364	132.026	132.026	280.97	134.761	242.837	209.981	-0.0755853	2.31448	2.84073	97325.6				3043	34.4073	23.5863	38.56	59.4587	58.6477	32.277	-0.00859963
369	26.3728	26.3728	165.799	153.206	141.866	141.166	-1.50616	2.30327	2.40263	-390470				5569	115.639	76.3398	106.439	131.316	17.1211	13.9388	0.0438199	-0.281698	0.337872	-20242.3				2365	140.946	137.217	280.645	135.267	458.388	307.307	-0.0753793	2.34266	-3.10448	-138655				3044	31.1079	23.5863	38.5022	59.5045	35.6828	-31.4209	0.00445138
370	43.3692	30.4405	165.849	153.155	249.98	-249.304	-1.51833	-0.630664	2.43732	-129050				5570	119.065	76.3398	106.436	131.274	21.713	-6.30355	0.0419173	-1.56541	0.299941	-469.595				2366	141.098	137.217	279.905	135.856	443.618	168.652	-0.175812	2.39597	-2.7064	-137263				3045	27.8568	23.5863	38.4757	59.3747	31.3274	23.9023	-0.0152447
371	52.2276	30.4405	166.472	152.715	393.742	-378.354	-0.784138	-0.469942	2.39115	58306.1				5571	118.374	76.3398	106.44	131.244	31.643	-6.77314	0.0373334	-1.49604	0.290471	40875.7				2367	142.411	137.217	279.558	136.27	222.702	31.3891	-0.125088	2.23317	-2.62064	6808.05				3046	24.0921	23.5863	38.5994	59.4665	54.4649	45.1238	-0.0197484
372	65.3692	30.4405	167.019	152.56	331.363	-320.048	-0.764102	-0.490079	2.38943	103582				5572	116.347	76.3398	106.444	131.169	50.4217	34.1026	0.027936	1.04917	0.221167	23188				2368	147.624	137.217	279.448	136.441	40.4412	38.1971	-0.104343	-3.11091	-2.77621	-160975				3047	33.7247	23.5863	38.6029	59.5043	19.3565	19.1229	-0.0185394
373	65.9665	30.4405	167.446	152.195	216.505	-216.466	-0.820911	-0.699175	2.4233	290231				5573	114.778	76.3398	106.524	131.39	92.5211	57.2906	0.0439434	1.12215	0.219098	-28235.1				2369	148.553	137.217	279.424	136.266	153.125	-122.777	-0.129554	-0.691307	3.09076	-109348				3048	32.0453	23.5863	38.6635	59.4745	23.7916	-6.92882	-0.0108909
374	63.8189	30.4405	167.572	152.096	82.5081	73.765	-0.862537	2.88617	2.42164	438245				5574	121.83	76.3398	106.578	131.447	43.3085	29.0556	0.0363305	0.944513	0.109136	17360.8				2370	154.579	137.217	279.841	136.115	250.066	-232.126	-0.0560485	-0.92554	2.59715	12072.7				3049	33.7206	23.5863	38.5939	59.4255	37.1398	-22.8422	-0.00775251
375	52.8232	30.4405	167.18	152.264	515.717	512.01	-0.897477	2.50776	2.38778	167614				5575	118.01	76.3398	106.608	131.507	65.2237	46.4164	0.0375424	1.02076	0.241811	-18864.2				2371	150.183	137.217	279.925	135.6	308.737	-220.053	-0.134522	-1.35507	2.5639	116569				3050	27.0609	23.5863	38.568	59.5533	48.9147	29.9284	-0.00805705
376	38.614	30.4405	166.187	153.114	702.013	679.624	-1.53741	2.52754	2.2743	-271749				5576	112.535	76.3398	106.691	131.632	39.6566	27.5522	0.0436183	0.856178	0.0534823	135.565				2372	145.899	137.217	280.062	135.11	243.827	-103.484	-0.111316	-1.27765	2.99642	159130				3051	28.0197	23.5863	38.6434	59.5809	44.3386	24.0578	-0.0161995
377	31.7679	30.4405	165.267	153.612	494.301	407.874	-0.894365	2.68694	2.08661	-265231				5577	113.034	76.3398	106.695	131.606	28.0051	27.6878	0.0429425	-0.00430098	0.14638	7287.85				2373	145.65	137.217	280.16	134.822	68.1513	55.6455	-0.0811733	-1.51207	-2.12755	-148000				3052	30.6391	23.5863	38.6866	59.4651	22.2208	7.74213	-0.00881883
378	30.4405	30.4405	164.706	153.838	161.95	142.643	-0.890346	2.57315	2.07986	-282573				5578	117.602	76.3398	106.785	131.632	37.5115	34.9756	0.050095	-0.141053	0.228752	-21611.6				2374	144.774	137.217	280.075	134.883	173.471	-92.3546	-0.0545028	2.41814	-1.73282	-3295.75				3053	32.5131	23.5863	38.686	59.5203	4.23568	0.452484	-0.0153475
379	39.6617	36.1903	164.813	153.903	203.18	-139.93	-0.688405	-0.113022	2.21747	-129771				5579	117.16	76.3398	106.819	131.589	48.3117	13.364	0.0454105	-1.07905	0.211465	-7952.11				2375	150.338	137.217	279.727	135.205	264.073	-95.6504	-0.0853141	2.53439	-1.80736	6201.17				3054	29.0345	23.5863	38.6825	59.4786	52.9335	52.6392	-0.00426887
380	60.8965	36.1903	165.379	153.761	343.394	-269.702	-0.55466	-0.178716	2.29542	26559.6				5580	120.372	76.3398	106.861	131.49	31.0861	5.41193	0.0439654	-1.13877	0.257043	-13409				2376	155.973	137.217	279.352	135.386	184.815	-89.4492	-0.103548	2.38572	-1.82145	32190.4				3055	26.7257	23.5863	38.8606	59.5457	82.1356	82.0221	-0.00817624
381	71.5287	36.1903	165.939	153.7	280.471	-243.142	-0.523161	-0.291914	2.32784	62259.5				5581	116.072	76.3398	106.862	131.495	8.00998	-7.99705	0.043113	-2.84567	0.23908	19731.1				2377	156.805	137.217	279.278	135.628	90.6893	-57.2588	-0.000488373	2.15835	-1.87072	89048.3				3056	26.3141	23.5863	38.9497	59.5383	89.1838	86.9837	-0.0172919
382	72.0968	36.1903	166.275	153.492	186.86	-180.883	-0.564389	-0.460246	2.42774	152137				5582	117.164	76.3398	106.835	131.482	15.2289	11.734	0.0435892	1.021	0.329843	30395.7				2378	156.743	137.217	279.185	135.637	32.0541	31.7895	0.0495631	-1.87816	-1.7496	122890				3057	32.3867	23.5863	39.1563	59.5768	26.2607	26.1617	-0.0144429
383	76.1287	36.1903	166.497	153.423	28.8428	-28.7452	-0.580545	-0.650981	2.40831	261169				5583	116.234	76.3398	106.889	131.538	45.0151	42.1297	0.0435998	0.637164	0.277178	16394.2				2379	153.09	137.217	279.246	135.526	165.217	154.68	0.0298973	-0.807953	-1.16702	97682				3058	28.1536	23.5863	39.0221	59.5875	51.5208	50.7917	-0.0195468
384	67.2544	36.1903	166.351	153.434	282.304	232.424	-0.622873	2.97877	2.37519	273417				5584	105.834	76.3398	106.956	131.571	58.9816	58.5239	0.047189	0.364275	0.239618	3708.01				2380	156.922	137.217	279.565	135.239	315.992	252.362	0.0445387	-0.958583	-0.31281	21548.2				3059	24.5035	23.5863	39.3142	59.6442	68.67	65.4237	-0.0169907
385	48.1424	36.1903	165.568	153.575	586.014	505.842	-0.641934	2.8208	2.29156	-74116.7				5585	93.9733	76.3398	107.072	131.608	62.284	62.2319	0.0423291	0.287322	0.24642	-6510.29				2381	151.897	137.217	279.851	134.664	412.652	273.91	0.101449	-1.23299	-0.388051	-13371.2				3060	27.972	23.5863	39.1965	59.7358	112.337	-101.002	-0.000262756
386	39.7061	36.1903	164.497	154.05	491.263	431.725	-0.731484	2.62713	2.12969	-255140				5586	82.6487	76.3398	107.155	131.63	58.0153	55.7216	0.0463824	-0.00562687	0.276507	-19962.7				2382	150.713	137.217	280.021	133.941	339.858	260.539	0.119687	-1.21033	-0.513081	-71742				3061	27.2378	23.5863	38.9405	59.6668	87.2587	-86.3942	-0.012296
387	36.1903	36.1903	164.143	154.381	185.289	176.584	-0.59865	2.42834	2.1206	-153858				5587	76.3398	76.3398	107.266	131.607	40.9622	35.7589	0.0425282	-0.245712	0.263817	-20839.5				2383	149.219	137.217	280.251	133.604	188.87	188.797	0.0881455	-0.614248	-0.586405	-98061.1				3062	24.0158	23.5863	38.9448	59.5901	9.63675	-0.606338	-0.0199144
388	46.0867	46.0867	164.03	154.454	50.6525	22.7269	-0.469114	0.994116	2.09962	-101384				5588	81.3571	81.3571	107.287	131.597	20.7428	14.9195	0.0473259	-0.443025	0.325034	-17596				2384	151.891	137.217	280.535	133.579	202.604	90.7358	0.13289	0.424384	-0.682057	-184866				3063	27.9939	23.5863	38.953	59.6373	69.0043	59.3231	-0.0119287
389	55.7882	55.7882	164.235	154.523	155.691	-78.6568	-0.367264	0.0304955	2.13092	-71145.2				5589	87.9201	84.7257	107.328	131.577	48.0397	-2.67655	0.0458408	-1.35094	0.275603	17536.8				2385	147.266	137.217	280.866	133.882	254.529	-94.1301	0.155812	1.14326	-0.806351	-101355				3064	29.3437	23.5863	39.1724	59.557	50.3346	37.8244	-0.0235402
390	74.6712	66.201	164.549	154.47	233.335	-149.802	-0.36304	-0.114121	2.15378	-88533.6				5590	88.5008	84.7257	107.322	131.44	36.7002	14.8602	0.0350144	-0.903269	0.250649	-970.63				2386	152.323	137.217	280.887	134.351	236.945	-195.485	0.0992262	1.44706	-1.09398	108616				3065	28.7849	23.5863	39.1196	59.6175	51.8218	43.0563	-0.0158859
391	82.3855	66.201	165.008	154.434	346.047	-238.336	-0.385853	-0.17219	2.15835	-32502.4				5591	95.8959	84.7257	107.404	131.481	19.1922	13.8896	0.0429846	-0.570498	0.191135	-13822.6				2387	154.052	137.217	280.964	134.666	122.693	-86.8693	0.109644	1.43985	-0.917637	29726.1				3066	34.2055	0	39.2554	59.7085	97.4659	80.8274	-0.0205663
392	82.4186	66.201	165.685	154.272	397.018	-270.838	-0.42626	-0.156761	2.16477	166013				5592	110.172	84.7257	107.376	131.406	0.0980961	0.067005	0.0392103	-0.745172	0.0736874	11687.8				2388	158.768	137.217	280.941	134.756	58.5988	-57.1432	0.11439	2.48099	-0.437251	-67220.7				3067	32.3121	0	39.3309	59.8642	50.0386	45.2672	-0.00943371
393	85.7749	66.201	166.315	154.228	210.913	-104.825	-0.443084	-0.0915881	1.99935	130575				5593	108.075	84.7257	107.404	131.481	45.1442	11.7548	0.0444434	1.37876	0.0713865	-13456.8				2389	159.127	137.217	280.809	134.785	153.144	-124.364	0.126187	-2.41879	0.099697	-88486.5				3068	34.1872	0	39.4206	59.6858	78.9956	-76.2726	-0.0278243
394	78.7763	66.201	166.386	154.208	124.662	25.7493	-0.443203	3.10739	1.74464	116137				5594	86.9049	84.7257	107.405	131.554	29.2019	-1.70206	0.0455018	1.6533	0.0241804	22318.4				2390	156.687	137.217	280.558	134.418	340.263	-212.85	0.108892	-2.08281	0.163821	109740				3069	23.5863	0	39.1205	59.706	40.9462	9.77015	-0.00915518
395	70.3484	66.201	165.899	154.242	378.064	141.886	-0.447765	2.93424	1.74816	131804				5595	96.5224	84.7257	107.396	131.578	29.2209	20.6163	0.0427425	0.78913	0.0015081	59619.9				2391	158.171	137.217	280.254	133.797	307.818	-103.11	0.114405	-1.89079	0.0215844	203438				3070	26.0143	0	39.4005	59.8208	52.8803	47.1399	-0.0216585
396	72.2908	66.201	165.152	154.467	403.949	273.69	-0.408372	2.8306	2.00421	-44287.1				5596	89.0677	84.7257	107.474	131.623	84.5721	80.2362	0.0374957	0.367069	0.0454694	10732.7				2392	160.148	137.217	280.235	133.444	139.732	100.328	0.177265	-0.841393	-0.0715236	115839				3071	29.5264	0	39.2967	59.7028	37.7405	-30.1825	-0.0184026
397	68.5041	66.201	164.618	154.654	307.325	229.403	-0.343897	2.89344	2.16535	-67129.3				5597	91.9903	84.7257	107.659	131.679	114.132	90.9689	0.0391587	0.656122	0.0077164	-37279.8				2393	149.475	137.217	280.564	133.449	255.258	216.167	0.19385	0.368497	-0.192257	-33884.4				3072	28.1628	0	39.3397	59.7106	39.1149	3.6101	-0.0142038
398	66.201	66.201	164.159	154.719	195.056	162.274	-0.303266	2.83409	2.24588	-97802.1				5598	99.1717	84.7257	107.775	131.855	61.4766	53.6891	0.0572996	0.551764	0.0429561	-30366.3				2394	147.553	137.217	281.029	133.751	333.342	182.282	0.189697	0.71344	-0.27878	-76691.4				3073	28.6702	0	39.2451	59.8225	50.6539	20.5343	-0.0051779
399	72.155	70.0955	163.998	154.851	64.5328	64.4715	-0.261567	2.32308	2.27948	-152176				5599	97.3341	84.7257	107.834	131.787	65.6469	23.3228	0.0540365	-1.25143	-0.0438485	12441.2				2395	148.58	137.217	281.404	134.177	308.63	105.591	0.247261	0.845997	-0.375619	21624.8				3074	31.1682	0	39.2741	59.8662	39.7869	30.3209	-0.00446027
400	73.592	70.0955	164.012	154.876	119.564	-87.7049	-0.264192	-0.114467	2.27985	-56657.1				5600	92.7186	84.7257	107.844	131.647	44.1253	35.764	0.0404747	-0.662963	-0.0371905	2748.13				2396	152.523	137.217	281.711	134.521	251.245	127.216	0.219055	0.651855	-0.388004	-22483				3075	34.9408	0	39.3757	59.7998	16.9	1.07871	-0.0126145
401	70.0955	70.0955	164.394	154.805	239.54	-144.362	-0.299005	-0.0720798	2.14555	37090.4				5601	84.7257	84.7257	107.95	131.696	43.3223	38.5121	0.0516729	0.452543	-0.0231672	-35658				2397	155.988	137.217	282.07	134.685	114.773	104.733	0.177189	0.292899	-0.128504	-121715				3076	34.4415	0	39.3267	59.846	40.5957	-40.2653	-0.0173524
402	74.4925	74.4925	164.809	154.818	253.495	-107.272	-0.306234	-0.0873656	1.92037	20428.9				5602	88.1618	85.6904	107.974	131.71	13.0175	2.85409	0.0540685	-1.46011	-0.110358	-13655.9				2398	155.132	137.217	282.077	134.632	20.7181	-16.9827	0.100205	-2.20991	0.321769	-71293				3077	25.9917	0	39.2834	59.7009	23.4984	23.1098	-0.0146996
403	77.8137	75.0726	165.236	154.731	275.134	-86.8427	-0.33842	-0.0464623	1.84546	148415				5603	87.5418	85.6904	107.954	131.653	17.4595	-10.8018	0.0505484	-2.37885	-0.140998	-4963.15				2399	154.369	137.217	282.029	134.629	88.7087	-88.2757	0.112534	-2.79872	0.441726	-130978				3078	30.2887	0	39.402	59.8676	27.7974	21.7807	-0.0126015
404	80.1241	75.0726	165.725	154.776	157.505	61.5724	-0.339377	0.551154	1.72031	124906				5604	85.6904	85.6904	107.931	131.67	40.7921	-15.7649	0.0509715	1.81843	-0.149172	11010.4				2400	150.126	137.217	281.799	134.532	225.991	-219.253	0.16253	-2.50447	0.392333	-60436.6				3079	27.2595	0	39.2996	59.7922	91.8195	-85.1944	-0.00814123
405	88.2697	75.0726	165.683	155.006	194.198	186.479	-0.299783	2.05085	1.76796	30152.1				5605	89.4662	89.4662	107.921	131.785	37.1408	-4.7545	0.0563098	1.55302	-0.146145	-8963.44				2401	148.217	137.217	281.423	134.181	308.586	-279.69	0.238634	-2.48611	0.219275	171803				3080	23.8441	0	39.1086	59.7806	0.532878	-0.493687	-0.0153232
406	90.6671	75.0726	165.426	155.35	245.3	216.631	-0.241019	2.50007	2.01175	16419.2				5606	100.654	100.654	107.934	131.794	13.753	-13.7179	0.0542148	-0.353918	2.71623	71841.1				2402	148.251	137.217	280.983	133.905	110.274	-107.887	0.272368	-2.96012	-0.0269694	190151				3081	29.789	0	39.298	59.7914	98.2287	44.4266	0.00346214
407	94.2375	75.0726	165.028	155.496	274.716	233.05	-0.198036	2.90996	2.35199	-22618.3				5607	108.666	104.769	107.964	131.769	58.2184	58.1232	0.0474182	-0.294863	-0.23766	27259.2				2403	149.148	137.217	281.062	134.115	213.107	82.2645	0.307446	0.975158	-0.19932	106456				3082	35.2389	0	39.4358	59.7931	57.8187	47.7674	-0.0158085
408	86.5909	75.0726	164.535	155.56	219.104	210.431	-0.172641	2.88292	2.60063	-144294				5608	119.899	104.769	108.119	131.737	85.4784	85.3824	0.0420712	-0.182503	-0.135092	-34192.3				2404	152.058	137.217	281.382	134.493	371.416	188.721	0.246761	0.795702	-0.242103	75744.2				3083	30.5147	0	39.4834	59.8439	15.907	12.891	-0.0167059
409	81.4646	75.0726	164.322	155.682	71.5753	66.1372	-0.15189	2.31507	2.70739	-103351				5609	125.182	104.769	108.244	131.717	53.4121	51.1901	0.0440303	-0.401466	-0.112008	-28328.1				2405	153.092	137.217	281.928	134.999	413.598	264.465	0.227701	0.612582	-0.264463	27912.1				3084	27.3513	0	39.4884	59.7868	25.7113	13.0503	-0.0210454
410	78.0287	75.0726	164.373	155.736	51.5103	-37.2135	-0.14907	0.350179	2.72831	-32697.3				5610	126.141	104.769	108.283	131.668	41.5184	22.862	0.0431262	-1.1468	-0.159145	6023.33				2406	157.103	137.217	282.51	135.286	313.483	292.377	0.238509	0.266496	-0.102544	-180731				3085	32.7669	0	39.403	59.8142	32.8163	-23.2098	-0.00478565
411	79.0362	75.0726	164.483	155.741	73.8613	-69.9109	-0.147508	-0.789173	2.68096	-33068.8				5611	134.768	104.769	108.301	131.591	38.3992	28.8853	0.0379704	-1.04239	-0.32305	-55057.8				2407	155.648	137.217	282.936	135.274	160.063	111.647	0.203231	-0.310168	0.488701	-205481				3086	35.1343	0	39.384	59.8195	14.1922	-0.070349	-0.00597381
412	75.0726	75.0726	164.546	155.561	107.909	-102.98	-0.176346	-0.80187	2.64315	120958				5612	115.974	104.769	108.348	131.557	31.3786	-26.1725	0.0402535	-0.944718	2.78119	3695.03				2408	147.484	137.217	283.018	135.123	106.974	-93.834	0.139668	-1.91995	0.720773	-132385				3087	30.3982	0	39.4502	59.811	35.0924	15.0251	-0.0137572
413	81.2842	81.2842	164.733	155.483	31.0511	17.9783	-0.198402	1.67178	2.62509	80696.4				5613	111.529	104.769	108.363	131.506	22.6967	-22.4775	0.0400865	-0.0952585	2.90723	14273.3				2409	137.217	137.217	282.814	134.939	232.195	-226.219	0.119233	-2.61061	0.758372	-83823.3				3088	29.6862	0	39.4994	59.8386	27.6822	27.4133	-0.00356856
414	95.8982	82.9104	164.536	155.664	100.964	98.6746	-0.183868	2.28401	2.49739	18011.8				5614	104.769	104.769	108.423	131.55	12.2994	-8.20418	0.0498109	-0.976807	3.00535	20590.2				2410	141.529	138.684	282.35	134.731	310.574	-310.042	0.0838802	-2.68791	0.512233	75278.4				3089	26.1406	0	39.4622	59.9025	64.8084	62.0303	0.00369855
415	107.656	82.9104	164.513	155.737	116.926	116.686	-0.190052	2.47185	2.5359	71807.9				5615	105.886	105.886	108.385	131.472	16.8603	12.386	0.0377103	-2.5391	2.9984	-16769.5				2411	142.342	138.684	281.884	134.486	245.878	-234.763	0.164447	-2.73735	0.102417	190043				3090	32.9519	0	39.6709	59.9699	11.3752	-4.71013	-0.0344894
416	105.39	82.9104	164.23	155.906	188.622	188.494	-0.169199	2.62385	2.66061	-35401.4				5616	110.507	110.507	108.377	131.518	32.6857	-4.3835	0.0396804	1.2868	2.99211	-14124				2412	142.358	138.684	281.597	134.409	64.2312	-44.7203	0.189465	-2.86833	-0.527387	139157				3091	27.687	0	39.4266	59.8895	65.757	37.2218	-0.00750666
417	110.933	82.9104	163.967	156.049	153.716	153.093	-0.144739	2.77024	2.86027	-50909.2				5617	120.474	120.474	108.416	131.577	19.6152	-18.5075	0.0473832	-0.478618	3.00064	-14824				2413	147.69	138.684	281.678	134.428	148.878	94.4368	0.214792	0.432842	-0.450818	69247				3092	24.2887	0	39.4528	59.9482	25.8883	-20.6204	-0.000179393
418	99.2844	82.9104	163.753	156.092	102.769	102.184	-0.122276	2.81551	2.92225	-96093.9				5618	129.428	129.428	108.435	131.488	51.074	-33.3316	0.0442509	-1.02742	2.97394	-25706.9				2414	150.346	138.684	282.047	134.617	283.946	163.684	0.148983	0.298612	-0.657793	-21330.6				3093	30.5538	0	39.3433	59.867	23.2491	16.225	-0.0086427
419	90.9029	82.9104	163.642	156.158	42.0956	6.0899	-0.108263	1.50298	2.9286	-80129.8				5619	155.784	133.681	108.504	131.431	61.4584	-59.0385	0.0458547	-0.462421	2.96072	2975.58				2415	153.362	138.684	282.582	134.706	314.794	142.353	0.0596736	0.0203453	-1.08121	-24944.3				3094	27.4452	0	39.4347	60.0236	23.1148	14.9489	-0.00546436
420	86.1061	78.6701	163.762	156.232	78.4484	-74.0399	-0.103576	0.132694	2.93745	44773				5620	159	133.681	108.618	131.397	56.2052	-56.0629	0.0459925	-0.288955	2.92381	7.44461e+06				2416	159.027	138.684	283.096	134.638	266.291	117.409	0.0169136	-0.288273	-1.40246	-5983.37				3095	30.4501	0	39.3398	59.944	35.9286	-30.6647	-0.00197384
421	82.9104	73.4207	163.901	156.193	70.7241	-29.2669	-0.103044	-1.30353	2.98221	107306				5621	156.851	133.681	108.684	131.378	7532.1	7388.55	0.0506061	2.73594	2.93149	-7.40664e+06				2417	149.414	138.684	283.433	134.454	149.764	111.426	0.00778807	-0.795796	-1.52755	-77099.4				3096	27.2731	0	39.5097	59.9302	32.0667	-30.7542	-0.0013207
422	83.4444	73.4207	163.825	156.004	136.512	78.0391	-0.123664	-2.25982	3.0611	51669				5622	146.44	133.681	85.5487	141.304	64.0226	-18.096	0.0466784	-1.46236	2.96347	-7312085				2418	150.044	138.684	283.446	134.282	96.6401	34.3261	-0.0166094	-2.27809	-1.07041	-158952				3097	31.13	0	39.2461	59.8925	47.849	-41.4819	-0.00302673
423	98.4606	73.4207	163.612	155.842	170.214	129.708	-0.136201	-2.49241	3.08642	60566.1				5623	148.05	133.681	108.707	131.166	7599.36	-7330.18	0.0417351	-0.409678	2.99887	7.29598e+06				2419	144.362	138.684	283.224	134.209	182.357	-124.626	-0.0375514	3.13178	-0.828178	-103947				3098	30.362	0	39.3726	59.8488	46.5447	-46.0429	-0.00607245
424	106.835	73.4207	163.373	155.661	191.264	190.274	-0.149877	-3.03679	-3.13859	-2463.71				5624	141.038	133.681	108.784	131.215	61.1753	-34.1968	0.0438034	0.854489	3.01846	21374				2420	145.772	138.684	282.838	134.288	272.843	-228.574	-0.0260762	2.95939	-0.75985	70835.9				3099	29.0348	0	39.3818	59.8173	0	0	-0.0127584
425	111.206	73.4207	162.978	155.775	199.067	187.81	-0.144689	2.91207	-3.03322	-66776.6				5625	135.198	133.681	108.841	131.32	36.8013	-12.8228	0.054472	1.08632	3.01301	36073.8				2421	140.535	138.684	282.329	134.374	361.701	-157.738	-0.000936012	3.12478	-1.13635	68620.4				3100	27.5049	0	39.2539	59.8218	0	0	-0.00659684
426	109.013	73.4207	162.727	155.812	134.15	121.034	-0.140504	2.84869	-2.9886	-40265.8				5626	133.681	133.681	108.841	131.323	64.952	23.251	0.050097	-2.06427	3.01421	7.31455e+06				2422	143.608	138.684	281.632	134.308	344.815	-89.1173	0.0298571	-3.06932	-1.23711	56818.6				3101	35.5617	0	39.4145	59.8595	0	0	0.000775757
427	106.718	73.4207	162.55	155.904	94.884	80.768	-0.128983	2.71229	-3.01842	-78137.6				5627	142.848	142.848	108.738	131.129	7536.38	7337.8	0.0330793	2.78923	3.01929	-5627.93				2423	145.252	138.684	281.183	134.291	132.096	-32.2987	0.0327933	-3.09117	-1.27336	4225.75				3102	32.9773	0	39.4055	59.8998	0	0	-0.0132909
428	97.9551	73.4207	162.439	155.944	21.8822	2.63038	-0.117917	-1.64637	-3.09667	-82426.4				5628	157.553	154.743	85.2631	139.993	7392.23	7332.17	0.196446	2.89567	3.02323	-7.56565e+06				2424	138.684	138.684	281.193	134.286	126.743	-28.073	0.0266978	0.304662	-1.48948	15432.9				3103	29.2283	0	39.3248	59.801	0	0	-0.00871528
429	92.3372	71.0919	162.544	155.831	88.9947	-79.796	-0.130931	-0.46284	3.13743	20292.1				5629	165.463	154.743	84.8386	137.128	1517.57	-233.476	0.392392	-1.56162	2.99631	-50415.4				2425	140.022	140.022	281.586	134.417	274.954	-12.6401	0.0362601	0.0777924	-1.53899	27905.9				3104	37.4115	0	39.3978	59.9209	0	0	-0.0135988
430	88.7148	66.8648	162.704	155.812	68.3165	-59.5039	-0.139682	-0.511798	-3.13983	98830.2				5630	171.964	154.743	85.3095	134.935	662.789	-283.891	-2.59037	-1.28021	2.98954	224976				2426	143.614	142.398	282.106	134.357	343.656	15.2659	0.000992792	-0.0918266	-1.61819	183477				3105	34.7785	0	39.2739	59.8626	0	0	-0.00950965
431	90.0386	66.5714	162.743	155.72	67.6367	39.3263	-0.128115	-2.14696	-3.09727	160916				5631	176.425	154.743	85.4716	135.011	66.1421	-58.9154	-2.59998	0.347411	3.01718	53634.2				2427	155.822	142.398	282.727	134.312	386.258	198.743	0.00528276	-0.571794	-1.60213	-78631.4				3106	35.0791	0	39.3017	59.8381	0	0	-0.00290953
432	91.5179	66.5714	162.582	155.622	207.258	200.242	-0.13594	-2.76878	-3.0297	59979.5				5632	180.546	154.743	85.5168	135.01	37.7354	-5.28121	-2.60164	-1.54172	3.03026	237871				2428	169.198	142.398	283.189	133.66	261.676	120.111	-0.0873849	-0.394797	-1.48872	-130025				3107	36.9019	0	39.2913	59.8999	0	0	-0.00724077
433	94.8581	66.5714	162.099	155.468	260.495	260.222	-0.118904	-3.00785	-2.96203	-59316.6				5633	173.243	154.743	85.4753	134.885	282.254	232.59	-2.59974	2.42094	3.02323	-16407.8				2429	170.497	142.398	283.532	133.977	28.1781	-9.91388	0.0738217	0.584123	-1.3462	153914				3108	30.4255	0	39.3529	59.8354	0	0	-0.00471703
434	94.521	66.5714	161.721	155.507	213.905	200.905	-0.0915198	3.00887	-2.92389	-100595				5634	163.328	154.743	84.8098	135.63	346.474	216.182	0.503981	2.11522	3.01223	-292578				2430	172.062	142.398	283.268	133.712	316.093	144	0.0243861	-2.39778	-1.29999	-149563				3109	35.9365	0	39.3953	59.8784	0	0	-0.0141361
435	98.1819	66.5714	161.393	155.563	130.301	100.311	-0.0883168	2.71471	-2.87627	-97857.5				5635	160	154.743	84.8771	135.873	342.666	-76.3952	0.486134	1.19969	2.99532	-20747.1				2431	158.973	142.398	282.757	133.264	393.629	-5.56345	-0.0674369	-3.02025	-1.43532	90212.1				3110	34.1656	0	39.3142	59.9355	0	0	0.00543461
436	98.1531	66.5714	161.326	155.687	44.0595	2.45307	-0.0950401	1.86958	-2.89851	-58209.2				5636	154.94	154.743	85.2241	136.695	256.725	-97.1423	0.429055	1.02378	2.98264	41124.1				2432	150.06	142.398	281.965	133.553	398.755	84.6487	0.0747391	-2.86215	-1.50526	65473.5				3111	31.9103	0	39.2786	59.9547	0	0	-0.00985424
437	97.9633	66.5714	161.349	155.703	58.8852	-55.7562	-0.106485	-0.110244	-2.92437	-14098.1				5637	154.743	154.743	85.3222	136.604	247.291	-56.0183	0.443115	-1.50483	2.97905	592961				2433	146.392	142.398	281.479	132.897	219.97	150.122	-0.0566751	-2.30654	-1.48688	-284039				3112	33.5105	0	39.4337	59.8516	0	0	-0.0147714
438	96.8343	58.9272	161.521	155.665	71.7452	-69.8542	-0.130892	-0.0723654	-2.98386	86533.2				5638	175.052	174.985	85.2784	135.872	549.903	536.943	0.493256	-1.16627	-1.3838	-572576				2434	142.398	142.398	281.473	133.01	161.163	-133.917	-0.0106723	1.02328	-1.52831	-96434.1				3113	27.2936	0	39.3864	59.9484	0	0	-0.0125462
439	96.0891	52.465	161.588	155.686	36.386	16.679	-0.130116	-1.92007	-3.01468	64514.2				5639	182.643	174.985	86.0437	134.919	390.16	-35.6335	-2.60675	-1.63675	2.98418	212304				2435	145.225	145.225	281.759	133.356	309.103	-230.351	0.0694357	0.625835	-1.78583	336934				3114	30.6632	0	39.3364	59.8692	0	0	0.00058136
440	90.2132	47.4304	161.479	155.551	121.909	81.1932	-0.0964747	-2.20704	-3.04898	89169				5640	189.119	174.985	85.1927	134.575	203.545	176.67	0.49604	-2.76471	2.99877	-213079				2436	154.245	154.245	282.308	133.613	415.326	106.583	0.123469	-0.479266	-1.79053	175941
441	96.9638	47.4304	161.347	155.359	187.884	170.362	-0.0794493	-2.56321	-2.99851	64871.5				5641	195.223	174.985	85.4128	134.669	39.4291	-36.4092	0.490065	0.262856	3.01052	14166.7				2437	168.882	161.665	282.987	132.717	462.934	282.524	-0.0788128	-0.738084	-1.65245	-415202				frame_num	frame_score	min	xpos	ypos	velocity	velocity_along_path	theta
442	96.6233	47.4304	160.955	155.209	235.688	235.234	-0.0465858	-3.01126	-2.94919	-75972.1				5642	201.05	174.985	85.3196	134.609	81.7894	-22.2424	0.470692	-1.42444	3.01253	-71092.5				2438	177.018	161.665	283.45	132.575	222.192	-132.678	-0.0871965	0.626731	-1.58399	-178070				3003	24.1996	12.5692	375.584	118.634	0	0	0.0404669
443	97.3961	47.4304	160.568	155.257	182.204	159.262	-0.0344741	2.86721	-2.90873	-96673.5				5643	195.709	174.985	85.4526	134.4	130.188	-93.335	0.472978	-0.91684	2.99617	1661.01				2439	170.705	161.665	283.587	133.152	310.77	-310.748	0.0411256	1.8694	-1.28409	239339				3004	23.3207	12.5692	375.539	118.564	0	0	0.0618935
444	98.9713	47.4304	160.37	155.373	113.675	62.588	-0.0305225	2.43935	-2.85611	-47626.1				5644	190.574	174.985	85.5836	134.264	146.477	-91.674	0.481971	1.04953	-1.1975	204965				2440	176.03	161.665	283.145	133.565	228.259	-71.4084	0.151502	-2.76243	-0.873449	249435				3005	20.6029	12.5692	375.628	118.532	0	0	0.0479175
445	109.981	47.4304	160.278	155.501	92.1541	14.9619	-0.036157	1.96876	-2.90671	-39404.9				5645	183.808	174.985	85.6957	134.823	360.802	113.291	0.484203	0.549672	-0.701723	-108050				2441	180.273	161.665	282.88	132.87	564.67	178.026	0.115078	-2.08599	-0.835943	-132530				3006	23.7279	12.5692	375.588	118.607	0	0	0.0367379
446	106.643	47.4304	160.251	155.656	26.8373	-24.443	-0.0397257	0.612112	-2.95511	-56261.9				5646	179.034	174.985	86.6091	134.893	153.776	5.24066	-2.64697	-1.57616	-0.0394467	-314137				2442	178.442	161.665	282.217	131.927	436.548	45.4966	-0.0171226	-2.4047	-0.938312	-92150.6				3007	24.976	12.5692	375.557	118.557	0	0	0.0541705
447	97.923	47.4304	160.352	155.553	102.232	-80.7048	-0.0588908	-0.502252	-2.98292	13328.5				5647	180.607	174.985	85.693	134.31	396.835	-308.896	0.51171	-2.46777	-0.00485758	345925				2443	176.882	150.565	281.802	131.892	131.675	-46.654	0.0162588	2.89185	-1.45836	-123156				3008	19.5835	12.5692	375.664	118.316	0	0	0.0583475
448	95.3828	47.4304	160.55	155.492	81.2616	-67.3763	-0.070115	-0.44268	-2.99102	93399.1				5648	174.985	174.985	85.5754	134.067	39.4411	37.0288	0.501567	-0.355225	-0.00366938	73370.4				2444	172.908	150.565	281.792	132.035	175.033	-169.81	0.019756	0.933248	-1.96344	-110359				3009	16.236	12.5692	375.552	118.435	0	0	0.0504914
449	97.0158	46.8695	160.596	155.437	43.5214	26.0229	-0.0583768	-2.09945	-3.02933	106416				5649	184.258	184.258	85.8162	134.265	151.819	110.399	0.464813	0.754066	-0.00252807	29161				2445	175.092	148.955	282.15	132.361	344.293	-280.169	0.048374	0.887082	-1.6343	267705				3010	22.336	12.5692	375.519	118.685	0	0	0.0429936
450	101.364	43.8662	160.477	155.367	139.658	132.439	-0.00375184	-2.65447	-2.97739	85991.9				5650	198.771	187.805	85.9443	134.414	214.975	139.56	0.442127	0.633298	-0.230977	29819				2446	171.578	144.549	282.517	132.925	246.811	-12.4641	0.0986592	-0.30199	-1.92331	-162748				3011	19.9632	12.5692	375.642	118.534	0	0	0.0427908
451	100.047	43.8662	160.185	155.219	218.841	218.431	0.0184716	-2.96499	-2.90378	20356.3				5651	212.056	187.805	86.3938	134.689	280.918	169.379	0.406925	0.550485	-0.373119	-110217				2447	178.033	144.549	282.935	132.116	247.191	-175.212	-0.127152	0.643026	-1.71558	-98955.3				3012	14.0847	12.5692	375.621	118.469	0	0	0.0561879
452	101.395	43.8662	159.759	155.239	245.162	238.787	0.0491571	-3.10923	-2.88068	-76609.1				5652	226.941	187.805	86.7424	134.904	163.489	59.1619	0.37001	0.511049	-0.689474	-31538				2448	177.692	144.549	283.176	133.419	303.312	-274.167	0.199388	0.900658	-1.79897	408465				3013	21.953	12.5692	375.591	118.717	0	0	0.0610077
453	104.002	43.8662	159.368	155.192	170.238	162.178	0.0687024	3.09114	-2.88311	-76599.8				5653	232.083	187.805	86.8692	134.955	32.1218	27.624	0.360613	-1.22415	-0.68857	-57783				2449	181.834	144.549	283.563	132.909	179.045	134.297	0.136755	-0.990565	-1.71319	78649.5				3014	21.3837	12.5692	375.716	118.574	0	0	0.0561278
[truncated: 36,207 more rows]
[truncated: 3 more columns]

## Sheet: Figure 5d
	Depolymerized length (nm)					Wild type	Non-depolymerized length (nm)													fap45	Non-depolymerized length (nm)									fap52	Non-depolymerized length (nm)								fap45fap52	Non-depolymerized length (nm)
[truncated: 26 more rows]
[truncated: 4 more columns]

[truncated: 1 more sheets: Figure 6b]
